# Supplementary material for: A transgenic resource for conditional competitive inhibition of conserved Drosophila microRNAs
Source: Nat Commun. 2015 Jun 17;6:7279. doi: 10.1038/ncomms8279 (PMC4471878; doi:10.1038/ncomms8279)
Supplement: Supplementary Data 1 — Sequences of miRNA SP constructs designed for the collection. Four nucleotide variable linkers separating each SP repeat are shown in red bold font and restriction sites used for cloning are in blue. [file ncomms8279-s2.xls]

## Sheet: miR-SP SEQUENCES
miR-SP	SEQUENCE (5'-3')
let-7SP	GCGGCCGCACTATACAAGATCTACCTCAGCCGACTATACAAGATCTACCTCAGCGGACTATACAAGATCTACCTCAGCGTACTATACAAGATCTACCTCAGAGGACTATACAAGATCTACCTCAGATGACTATACAAGATCTACCTCAACCGACTATACAAGATCTACCTCAACATACTATACAAGATCTACCTCAACTGACTATACAAGATCTACCTCAACTAACTATACAAGATCTACCTCAGATGACTATACAAGATCTACCTCAGCCGACTATACAAGATCTACCTCAGCGGACTATACAAGATCTACCTCAGCGTACTATACAAGATCTACCTCAGAGGACTATACAAGATCTACCTCAGATGACTATACAAGATCTACCTCAACCGACTATAC…
mir-2aSP	GCGGCCGCGCTCATCAAAGACCCTGTGATACCCGGCTCATCAAAGACCCTGTGATACCCTGCTCATCAAAGACCCTGTGATACCGCGCTCATCAAAGACCCTGTGATACCGGGCTCATCAAAGACCCTGTGATACCGAGCTCATCAAAGACCCTGTGATACGCCGCTCATCAAAGACCCTGTGATACGCAGCTCATCAAAGACCCTGTGATACGGCGCTCATCAAAGACCCTGTGATACGGGGCTCATCAAAGACCCTGTGATACGCAGCTCATCAAAGACCCTGTGATACCCGGCTCATCAAAGACCCTGTGATACCCTGCTCATCAAAGACCCTGTGATACCGCGCTCATCAAAGACCCTGTGATACCGGGCTCATCAAAGACCCTGTGATACCGAG…
mir-2bSP	GCGGCCGCGCTCCTCAAAGACCCTGTGATACCCGGCTCCTCAAAGACCCTGTGATACCCTGCTCCTCAAAGACCCTGTGATACCGCGCTCCTCAAAGACCCTGTGATACCGGGCTCCTCAAAGACCCTGTGATACCGAGCTCCTCAAAGACCCTGTGATACGCCGCTCCTCAAAGACCCTGTGATACGCAGCTCCTCAAAGACCCTGTGATACGGCGCTCCTCAAAGACCCTGTGATACGGGGCTCCTCAAAGACCCTGTGATACGCAGCTCCTCAAAGACCCTGTGATACCCGGCTCCTCAAAGACCCTGTGATACCCTGCTCCTCAAAGACCCTGTGATACCGCGCTCCTCAAAGACCCTGTGATACCGGGCTCCTCAAAGACCCTGTGATACCGAG…
mir-2cSP	GCGGCCGCGCCCATCAAAGACCCTGTGATACCCTGCCCATCAAAGACCCTGTGATACCGCGCCCATCAAAGACCCTGTGATACCGGGCCCATCAAAGACCCTGTGATACCGAGCCCATCAAAGACCCTGTGATACGCCGCCCATCAAAGACCCTGTGATACGGCGCCCATCAAAGACCCTGTGATACGGGGCCCATCAAAGACCCTGTGATACGGAGCCCATCAAAGACCCTGTGATACGACGCCCATCAAAGACCCTGTGATACGGGGCCCATCAAAGACCCTGTGATACCCTGCCCATCAAAGACCCTGTGATACCGCGCCCATCAAAGACCCTGTGATACCGGGCCCATCAAAGACCCTGTGATACCGAGCCCATCAAAGACCCTGTGATACGCCG…
mir-3SP	GCGGCCGCTGAGACACACAACCCCAGTGACGGGTGAGACACACAACCCCAGTGACGAATGAGACACACAACCCCAGTGACACGTGAGACACACAACCCCAGTGAGCAGTGAGACACACAACCCCAGTGAGGAATGAGACACACAACCCCAGTGAGTCGTGAGACACACAACCCCAGTGAGTTATGAGACACACAACCCCAGTGAACCGTGAGACACACAACCCCAGTGAACAATGAGACACACAACCCCAGTGAGTTATGAGACACACAACCCCAGTGACGGGTGAGACACACAACCCCAGTGACGAATGAGACACACAACCCCAGTGACACGTGAGACACACAACCCCAGTGAGCAGTGAGACACACAACCCCAGTGAGGAATGAGACACACAACCCC…
mir-4SP	GCGGCCGCTCAATGGTTAGAAGCTTTATCCCCTCAATGGTTAGAAGCTTTATCCCGTCAATGGTTAGAAGCTTTATCCGGTCAATGGTTAGAAGCTTTATCGCCTCAATGGTTAGAAGCTTTATCGCGTCAATGGTTAGAAGCTTTATCGCTTCAATGGTTAGAAGCTTTATCGGGTCAATGGTTAGAAGCTTTATCGACTCAATGGTTAGAAGCTTTATCGAGTCAATGGTTAGAAGCTTTATCGCTTCAATGGTTAGAAGCTTTATCCCCTCAATGGTTAGAAGCTTTATCCCGTCAATGGTTAGAAGCTTTATCCGGTCAATGGTTAGAAGCTTTATCGCCTCAATGGTTAGAAGCTTTATCGCGTCAATGGTTAGAAGCTTTATCGCTTCAATGG…
mir-6SP	GCGGCCGCAAAAAGAACAGGTCTGTGATACCGAAAAAAGAACAGGTCTGTGATACGCAAAAAAGAACAGGTCTGTGATACGATAAAAAGAACAGGTCTGTGATACAGTAAAAAGAACAGGTCTGTGATAGCGAAAAAAGAACAGGTCTGTGATAGCATAAAAAGAACAGGTCTGTGATAGGCAAAAAAGAACAGGTCTGTGATAGGATAAAAAGAACAGGTCTGTGATAGACTAAAAAGAACAGGTCTGTGATAGGCAAAAAAGAACAGGTCTGTGATACCGAAAAAAGAACAGGTCTGTGATACGCAAAAAAGAACAGGTCTGTGATACGATAAAAAGAACAGGTCTGTGATACAGTAAAAAGAACAGGTCTGTGATAGCGAAAAAAGAACAGGTCTG…
mir-7SP	GCGGCCGCACAACAAAATCGATGTCTTCCACCCAACAACAAAATCGATGTCTTCCACCGGACAACAAAATCGATGTCTTCCACCGTACAACAAAATCGATGTCTTCCACCTAACAACAAAATCGATGTCTTCCACCTTACAACAAAATCGATGTCTTCCACGGAACAACAAAATCGATGTCTTCCACGTGACAACAAAATCGATGTCTTCCACGTTACAACAAAATCGATGTCTTCCACAGAACAACAAAATCGATGTCTTCCACGTGACAACAAAATCGATGTCTTCCACCCAACAACAAAATCGATGTCTTCCACCGGACAACAAAATCGATGTCTTCCACCGTACAACAAAATCGATGTCTTCCACCTAACAACAAAATCGATGTCTTCCACCTTA…
mir-8SP	GCGGCCGCGACATCTTTACACTCAGTATTAGCCAGACATCTTTACACTCAGTATTAGCGAGACATCTTTACACTCAGTATTAGCGTGACATCTTTACACTCAGTATTAGCAAGACATCTTTACACTCAGTATTAGCTTGACATCTTTACACTCAGTATTAGGCAGACATCTTTACACTCAGTATTAGGCTGACATCTTTACACTCAGTATTAGATAGACATCTTTACACTCAGTATTAGATTGACATCTTTACACTCAGTATTAGGCTGACATCTTTACACTCAGTATTAGCCAGACATCTTTACACTCAGTATTAGCGAGACATCTTTACACTCAGTATTAGCGTGACATCTTTACACTCAGTATTAGCAAGACATCTTTACACTCAGTATTAGCTTG…
mir-9bSP	GCGGCCGCCATACAGCTAATAGACCAAAGACCCGCATACAGCTAATAGACCAAAGACCGCCATACAGCTAATAGACCAAAGACCAGCATACAGCTAATAGACCAAAGACCAACATACAGCTAATAGACCAAAGACGCCCATACAGCTAATAGACCAAAGACGCGCATACAGCTAATAGACCAAAGACGTGCATACAGCTAATAGACCAAAGACGTACATACAGCTAATAGACCAAAGACCCGCATACAGCTAATAGACCAAAGACGTGCATACAGCTAATAGACCAAAGACCCGCATACAGCTAATAGACCAAAGACCGCCATACAGCTAATAGACCAAAGACCAGCATACAGCTAATAGACCAAAGACCAACATACAGCTAATAGACCAAAGACGCCC…
mir-9cSP	GCGGCCGCTCTACAGCTATTAACCAAAGACCCGTCTACAGCTATTAACCAAAGACCAGTCTACAGCTATTAACCAAAGACCTGTCTACAGCTATTAACCAAAGACCTTTCTACAGCTATTAACCAAAGACGCGTCTACAGCTATTAACCAAAGACGGGTCTACAGCTATTAACCAAAGACGTGTCTACAGCTATTAACCAAAGACCCGTCTACAGCTATTAACCAAAGACCAGTCTACAGCTATTAACCAAAGACGTGTCTACAGCTATTAACCAAAGACCCGTCTACAGCTATTAACCAAAGACCAGTCTACAGCTATTAACCAAAGACCTGTCTACAGCTATTAACCAAAGACCTTTCTACAGCTATTAACCAAAGACGCGTCTACAGCTATTAACC…
mir-10SP	GCGGCCGCACAAATTCGTAGTACAGGGTCCTAACAAATTCGTAGTACAGGGTCGCCACAAATTCGTAGTACAGGGTCATAACAAATTCGTAGTACAGGGTGGCCACAAATTCGTAGTACAGGGTGGGCACAAATTCGTAGTACAGGGTGACCACAAATTCGTAGTACAGGGTGAGCACAAATTCGTAGTACAGGGTGTCCACAAATTCGTAGTACAGGGTAGCCACAAATTCGTAGTACAGGGTGAGCACAAATTCGTAGTACAGGGTCCTAACAAATTCGTAGTACAGGGTCGCCACAAATTCGTAGTACAGGGTCATAACAAATTCGTAGTACAGGGTGGCCACAAATTCGTAGTACAGGGTGGGCACAAATTCGTAGTACAGGGTGACCACAAATT…
mir-11SP	GCGGCCGCGCAAGAACTTCTCTGTGATGCCCCGCAAGAACTTCTCTGTGATGCCGCGCAAGAACTTCTCTGTGATGCCACGCAAGAACTTCTCTGTGATGCCTCGCAAGAACTTCTCTGTGATGCCTAGCAAGAACTTCTCTGTGATGCGCCGCAAGAACTTCTCTGTGATGCGCAGCAAGAACTTCTCTGTGATGCGGCGCAAGAACTTCTCTGTGATGCGGAGCAAGAACTTCTCTGTGATGCCTCGCAAGAACTTCTCTGTGATGCCCCGCAAGAACTTCTCTGTGATGCCGCGCAAGAACTTCTCTGTGATGCCACGCAAGAACTTCTCTGTGATGCCTCGCAAGAACTTCTCTGTGATGCCTAGCAAGAACTTCTCTGTGATGCGCCGCAAGAA…
mir-12SP	GCGGCCGCACCAGTACCTGACAAATACTCACCCTACCAGTACCTGACAAATACTCACCATACCAGTACCTGACAAATACTCACGGAACCAGTACCTGACAAATACTCACGTGACCAGTACCTGACAAATACTCACACTACCAGTACCTGACAAATACTCAGCCTACCAGTACCTGACAAATACTCAGCGGACCAGTACCTGACAAATACTCAGCGAACCAGTACCTGACAAATACTCAGCAGACCAGTACCTGACAAATACTCACGTGACCAGTACCTGACAAATACTCACCCTACCAGTACCTGACAAATACTCACCATACCAGTACCTGACAAATACTCACGGAACCAGTACCTGACAAATACTCACGTGACCAGTACCTGACAAATACTCACACTA…
mir-13aSP	GCGGCCGCACTCATCAAAACCCTGTGATACCCGACTCATCAAAACCCTGTGATACCCTACTCATCAAAACCCTGTGATACCGGACTCATCAAAACCCTGTGATACGCGACTCATCAAAACCCTGTGATACGAGACTCATCAAAACCCTGTGATACAGTACTCATCAAAACCCTGTGATACTCGACTCATCAAAACCCTGTGATACTTGACTCATCAAAACCCTGTGATAGCGGACTCATCAAAACCCTGTGATACGAGACTCATCAAAACCCTGTGATACCCGACTCATCAAAACCCTGTGATACCCTACTCATCAAAACCCTGTGATACCGGACTCATCAAAACCCTGTGATACGCGACTCATCAAAACCCTGTGATACGAGACTCATCAAAACCCTG…
mir-13bSP	GCGGCCGCACTCGTCAAAACCCTGTGATACCCGACTCGTCAAAACCCTGTGATACCCTACTCGTCAAAACCCTGTGATACCGGACTCGTCAAAACCCTGTGATACGCGACTCGTCAAAACCCTGTGATACGAGACTCGTCAAAACCCTGTGATACGATACTCGTCAAAACCCTGTGATACAGTACTCGTCAAAACCCTGTGATACTCGACTCGTCAAAACCCTGTGATACTTGACTCGTCAAAACCCTGTGATACGAGACTCGTCAAAACCCTGTGATACCCGACTCGTCAAAACCCTGTGATACCCTACTCGTCAAAACCCTGTGATACCGGACTCGTCAAAACCCTGTGATACGCGACTCGTCAAAACCCTGTGATACGAGACTCGTCAAAACCCTG…
mir-14SP	GCGGCCGCTAGGAGAGATTTAAGACTGACCCTTAGGAGAGATTTAAGACTGACCGCTAGGAGAGATTTAAGACTGACCGGTAGGAGAGATTTAAGACTGACCTCTAGGAGAGATTTAAGACTGACCTATAGGAGAGATTTAAGACTGACCTTTAGGAGAGATTTAAGACTGACGCCTAGGAGAGATTTAAGACTGACGCATAGGAGAGATTTAAGACTGACGACTAGGAGAGATTTAAGACTGACGCATAGGAGAGATTTAAGACTGACCCTTAGGAGAGATTTAAGACTGACCGCTAGGAGAGATTTAAGACTGACCGGTAGGAGAGATTTAAGACTGACCTCTAGGAGAGATTTAAGACTGACCTATAGGAGAGATTTAAGACTGACCTTTAGGAGA…
mir-31aSP	GCGGCCGCTCAGCTATGCCTGTTCTTGCCACCCCTCAGCTATGCCTGTTCTTGCCACCCGTCAGCTATGCCTGTTCTTGCCACCGCTCAGCTATGCCTGTTCTTGCCACCGGTCAGCTATGCCTGTTCTTGCCACGCGTCAGCTATGCCTGTTCTTGCCACGGGTCAGCTATGCCTGTTCTTGCCACGACTCAGCTATGCCTGTTCTTGCCACGTGTCAGCTATGCCTGTTCTTGCCACACGTCAGCTATGCCTGTTCTTGCCACGACTCAGCTATGCCTGTTCTTGCCACCCCTCAGCTATGCCTGTTCTTGCCACCCGTCAGCTATGCCTGTTCTTGCCACCGCTCAGCTATGCCTGTTCTTGCCACCGGTCAGCTATGCCTGTTCTTGCCACGCGT…
mir-31bSP	GCGGCCGCCAGCTATTCCTGTTCTTGCCACCCCCAGCTATTCCTGTTCTTGCCACCCGCAGCTATTCCTGTTCTTGCCACCCTCAGCTATTCCTGTTCTTGCCACCGTCAGCTATTCCTGTTCTTGCCACCAGCAGCTATTCCTGTTCTTGCCACCAACAGCTATTCCTGTTCTTGCCACCTCCAGCTATTCCTGTTCTTGCCACCTGCAGCTATTCCTGTTCTTGCCACGCCCAGCTATTCCTGTTCTTGCCACCAGCAGCTATTCCTGTTCTTGCCACCCCCAGCTATTCCTGTTCTTGCCACCCGCAGCTATTCCTGTTCTTGCCACCCTCAGCTATTCCTGTTCTTGCCACCGTCAGCTATTCCTGTTCTTGCCACCAGCAGCTATTCCTGTTCT…
mir-33SP	GCGGCCGCCAATGCGACTGTATGCACCTCCCCCAATGCGACTGTATGCACCTCCGCCAATGCGACTGTATGCACCTCGGCCAATGCGACTGTATGCACCTCGACCAATGCGACTGTATGCACCTACCCCAATGCGACTGTATGCACCTACCACAATGCGACTGTATGCACCTAGCCCAATGCGACTGTATGCACCTAGCACAATGCGACTGTATGCACCTAGAACAATGCGACTGTATGCACCTCGACCAATGCGACTGTATGCACCTCCCCCAATGCGACTGTATGCACCTCCGCCAATGCGACTGTATGCACCTCGGCCAATGCGACTGTATGCACCTCGACCAATGCGACTGTATGCACCTACCCCAATGCGACTGTATGCACCTACCACAATGCG…
mir-34SP	GCGGCCGCCACAACCAGCTAGGTCACTGCCACGGGCACAACCAGCTAGGTCACTGCCACGTGCACAACCAGCTAGGTCACTGCCACAAGCACAACCAGCTAGGTCACTGCCACTAGCACAACCAGCTAGGTCACTGCCAGCAGCACAACCAGCTAGGTCACTGCCAGGGGCACAACCAGCTAGGTCACTGCCAGGAGCACAACCAGCTAGGTCACTGCCAGAAGCACAACCAGCTAGGTCACTGCCAGATGCACAACCAGCTAGGTCACTGCCAGGAGCACAACCAGCTAGGTCACTGCCACGGGCACAACCAGCTAGGTCACTGCCACGTGCACAACCAGCTAGGTCACTGCCACAAGCACAACCAGCTAGGTCACTGCCACTAGCACAACCAGCTAG…
mir-79SP	GCGGCCGCATGCTTTGGTTAGTAGCTTTAGCCCATGCTTTGGTTAGTAGCTTTAGCCGATGCTTTGGTTAGTAGCTTTAGCGCATGCTTTGGTTAGTAGCTTTAGCGGATGCTTTGGTTAGTAGCTTTAGCGAATGCTTTGGTTAGTAGCTTTAGCACATGCTTTGGTTAGTAGCTTTAGCAGATGCTTTGGTTAGTAGCTTTAGGGCATGCTTTGGTTAGTAGCTTTAGGATATGCTTTGGTTAGTAGCTTTAGCGAATGCTTTGGTTAGTAGCTTTAGCCCATGCTTTGGTTAGTAGCTTTAGCCGATGCTTTGGTTAGTAGCTTTAGCGCATGCTTTGGTTAGTAGCTTTAGCGGATGCTTTGGTTAGTAGCTTTAGCGAATGCTTTGGTTAGTAG…
mir-92aSP	GCGGCCGCATAGGCCGGGGTTGTGCAATGGCGCATAGGCCGGGGTTGTGCAATGGGCCATAGGCCGGGGTTGTGCAATGGGCTATAGGCCGGGGTTGTGCAATGGGGGATAGGCCGGGGTTGTGCAATGGGATATAGGCCGGGGTTGTGCAATGGGTCATAGGCCGGGGTTGTGCAATGGGTGATAGGCCGGGGTTGTGCAATGGGTTATAGGCCGGGGTTGTGCAATGGACCATAGGCCGGGGTTGTGCAATGGGTGATAGGCCGGGGTTGTGCAATGGCGCATAGGCCGGGGTTGTGCAATGGGCCATAGGCCGGGGTTGTGCAATGGGCTATAGGCCGGGGTTGTGCAATGGGGGATAGGCCGGGGTTGTGCAATGGGATATAGGCCGGGGTTGTG…
mir-92bSP	GCGGCCGCGCAGGCCGGGGATGTGCAATTACAAGCAGGCCGGGGATGTGCAATTACTAGCAGGCCGGGGATGTGCAATTAGCGGCAGGCCGGGGATGTGCAATTAGCAGCAGGCCGGGGATGTGCAATTAGGGGCAGGCCGGGGATGTGCAATTAGGAGCAGGCCGGGGATGTGCAATTAGAAGCAGGCCGGGGATGTGCAATTAGATGCAGGCCGGGGATGTGCAATTATCGGCAGGCCGGGGATGTGCAATTAGGAGCAGGCCGGGGATGTGCAATTACAAGCAGGCCGGGGATGTGCAATTACTAGCAGGCCGGGGATGTGCAATTAGCGGCAGGCCGGGGATGTGCAATTAGCAGCAGGCCGGGGATGTGCAATTAGGGGCAGGCCGGGGATGTG…
mir-100SP	GCGGCCGCCACAAGTTCGTAATACGGGTTCCGCCACAAGTTCGTAATACGGGTTCCGGCACAAGTTCGTAATACGGGTTCCTCCACAAGTTCGTAATACGGGTTCCTGCACAAGTTCGTAATACGGGTTCGGACACAAGTTCGTAATACGGGTTCGACCACAAGTTCGTAATACGGGTTCGTACACAAGTTCGTAATACGGGTTCTGCCACAAGTTCGTAATACGGGTTCTGGCACAAGTTCGTAATACGGGTTCGACCACAAGTTCGTAATACGGGTTCCGCCACAAGTTCGTAATACGGGTTCCGGCACAAGTTCGTAATACGGGTTCCTCCACAAGTTCGTAATACGGGTTCCTGCACAAGTTCGTAATACGGGTTCGGACACAAGTTCGTAATAC…
mir-124SP	GCGGCCGCCTTGGCATTCAGCGGTGCCTTACCCTCTTGGCATTCAGCGGTGCCTTACCGCCTTGGCATTCAGCGGTGCCTTACCGGCTTGGCATTCAGCGGTGCCTTACCGACTTGGCATTCAGCGGTGCCTTACCGTCTTGGCATTCAGCGGTGCCTTACGCGCTTGGCATTCAGCGGTGCCTTACGCTCTTGGCATTCAGCGGTGCCTTACGGACTTGGCATTCAGCGGTGCCTTACGGTCTTGGCATTCAGCGGTGCCTTACCGACTTGGCATTCAGCGGTGCCTTACCCTCTTGGCATTCAGCGGTGCCTTACCGCCTTGGCATTCAGCGGTGCCTTACCGGCTTGGCATTCAGCGGTGCCTTACCGACTTGGCATTCAGCGGTGCCTTACCGTC…
mir-125SP	GCGGCCGCTCACAAGTTACCACTCAGGGACCGCTCACAAGTTACCACTCAGGGACGGCTCACAAGTTACCACTCAGGGACGACTCACAAGTTACCACTCAGGGACTGCTCACAAGTTACCACTCAGGGAGCGCTCACAAGTTACCACTCAGGGAGCACTCACAAGTTACCACTCAGGGAGGGCTCACAAGTTACCACTCAGGGAGGACTCACAAGTTACCACTCAGGGAGTGCTCACAAGTTACCACTCAGGGAGCACTCACAAGTTACCACTCAGGGACCGCTCACAAGTTACCACTCAGGGACGGCTCACAAGTTACCACTCAGGGACGACTCACAAGTTACCACTCAGGGACTGCTCACAAGTTACCACTCAGGGAGCGCTCACAAGTTACCACTC…
mir-133SP	GCGGCCGCACAGCTGGTTTTCGGGACCAACATAACAGCTGGTTTTCGGGACCAACTAAACAGCTGGTTTTCGGGACCAAGTCAACAGCTGGTTTTCGGGACCAAACCAACAGCTGGTTTTCGGGACCAAAAAAACAGCTGGTTTTCGGGACCAAAATAACAGCTGGTTTTCGGGACCAAATCAACAGCTGGTTTTCGGGACCAATCTAACAGCTGGTTTTCGGGACCAACATAACAGCTGGTTTTCGGGACCAAATCAACAGCTGGTTTTCGGGACCAACATAACAGCTGGTTTTCGGGACCAACTAAACAGCTGGTTTTCGGGACCAAGTCAACAGCTGGTTTTCGGGACCAAACCAACAGCTGGTTTTCGGGACCAAAAAAACAGCTGGTTTTCGGG…
mir-137SP	GCGGCCGCCTACGTGTATGAGAAGCAATACACCCTACGTGTATGAGAAGCAATACACGCTACGTGTATGAGAAGCAATACAAGCTACGTGTATGAGAAGCAATACAATCTACGTGTATGAGAAGCAATACATGCTACGTGTATGAGAAGCAATAGCCCCTACGTGTATGAGAAGCAATAGCATCTACGTGTATGAGAAGCAATAGGACCTACGTGTATGAGAAGCAATAGGAGCTACGTGTATGAGAAGCAATAGCATCTACGTGTATGAGAAGCAATACACCCTACGTGTATGAGAAGCAATACACGCTACGTGTATGAGAAGCAATACAAGCTACGTGTATGAGAAGCAATACAATCTACGTGTATGAGAAGCAATACATGCTACGTGTATGAGAAG…
mir-184SP	GCGGCCGCGCCCTTATCAAAGTCCGTCCACCCTGCCCTTATCAAAGTCCGTCCACCGGGCCCTTATCAAAGTCCGTCCACCTGGCCCTTATCAAAGTCCGTCCACCTTGCCCTTATCAAAGTCCGTCCACGCTGCCCTTATCAAAGTCCGTCCACGGGGCCCTTATCAAAGTCCGTCCACGGTGCCCTTATCAAAGTCCGTCCACGAGGCCCTTATCAAAGTCCGTCCACGTGGCCCTTATCAAAGTCCGTCCACGAGGCCCTTATCAAAGTCCGTCCACCCTGCCCTTATCAAAGTCCGTCCACCGGGCCCTTATCAAAGTCCGTCCACCTGGCCCTTATCAAAGTCCGTCCACCTTGCCCTTATCAAAGTCCGTCCACGCTGCCCTTATCAAAGTCC…
mir-190SP	GCGGCCGCCAACCAAGAATAGTTACATATCTGCTGCAACCAAGAATAGTTACATATCTGAAGCAACCAAGAATAGTTACATATCTGTCGCAACCAAGAATAGTTACATATCTGTGGCAACCAAGAATAGTTACATATCTGTAGCAACCAAGAATAGTTACATATCTACCGCAACCAAGAATAGTTACATATCTACTGCAACCAAGAATAGTTACATATCTAAAGCAACCAAGAATAGTTACATATCTATCGCAACCAAGAATAGTTACATATCTATCGCAACCAAGAATAGTTACATATCTGCTGCAACCAAGAATAGTTACATATCTGAAGCAACCAAGAATAGTTACATATCTGTCGCAACCAAGAATAGTTACATATCTGTGGCAACCAAGAATAG…
mir-193SP	GCGGCCGCGTTGGGACTTCATGGCCAGTAGCATGTTGGGACTTCATGGCCAGTAGCTAGTTGGGACTTCATGGCCAGTAGGCAGTTGGGACTTCATGGCCAGTAGGGCGTTGGGACTTCATGGCCAGTAGGGGGTTGGGACTTCATGGCCAGTAGGACGTTGGGACTTCATGGCCAGTAGACAGTTGGGACTTCATGGCCAGTAGTCAGTTGGGACTTCATGGCCAGTAGTTAGTTGGGACTTCATGGCCAGTAGGGGGTTGGGACTTCATGGCCAGTAGCATGTTGGGACTTCATGGCCAGTAGCTAGTTGGGACTTCATGGCCAGTAGGCAGTTGGGACTTCATGGCCAGTAGGGCGTTGGGACTTCATGGCCAGTAGGGGGTTGGGACTTCATGGC…
mir-210SP	GCGGCCGCTAGCCGCTGGTGACGCACAACTCTTAGCCGCTGGTGACGCACAACTGCTAGCCGCTGGTGACGCACAACTATTAGCCGCTGGTGACGCACAAGCCTTAGCCGCTGGTGACGCACAAGCGCTAGCCGCTGGTGACGCACAAGCGTTAGCCGCTGGTGACGCACAAGCATTAGCCGCTGGTGACGCACAAGACCTAGCCGCTGGTGACGCACAAGAGTTAGCCGCTGGTGACGCACAAGCGCTAGCCGCTGGTGACGCACAACTCTTAGCCGCTGGTGACGCACAACTGCTAGCCGCTGGTGACGCACAACTATTAGCCGCTGGTGACGCACAAGCCTTAGCCGCTGGTGACGCACAAGCGCTAGCCGCTGGTGACGCACAAGCGTTAGCCGC…
mir-219SP	GCGGCCGCCAAGAATTGCGAACGACAATCACGCTCAAGAATTGCGAACGACAATCACGATCAAGAATTGCGAACGACAATCACGTACAAGAATTGCGAACGACAATCAGGGTCAAGAATTGCGAACGACAATCAGGAACAAGAATTGCGAACGACAATCAGAGACAAGAATTGCGAACGACAATCATCTTCAAGAATTGCGAACGACAATCATTGACAAGAATTGCGAACGACAATCATTGTCAAGAATTGCGAACGACAATCAGGAACAAGAATTGCGAACGACAATCACGCTCAAGAATTGCGAACGACAATCACGATCAAGAATTGCGAACGACAATCACGTACAAGAATTGCGAACGACAATCAGGGTCAAGAATTGCGAACGACAATCAGGAAC…
mir-263aSP	GCGGCCGCGTGAATTCTTCCCACCCATTAACCCGAGTGAATTCTTCCCACCCATTAACCCAAGTGAATTCTTCCCACCCATTAACCGCAGTGAATTCTTCCCACCCATTAACCGGAGTGAATTCTTCCCACCCATTAACCATAGTGAATTCTTCCCACCCATTAACGCGAGTGAATTCTTCCCACCCATTAACGGTAGTGAATTCTTCCCACCCATTAACGTCAGTGAATTCTTCCCACCCATTAACAGGAGTGAATTCTTCCCACCCATTAACGGTAGTGAATTCTTCCCACCCATTAACCCGAGTGAATTCTTCCCACCCATTAACCCAAGTGAATTCTTCCCACCCATTAACCGCAGTGAATTCTTCCCACCCATTAACCGGAGTGAATTCTTCCC…
mir-263bSP	GCGGCCGCGTGAATTCTGGTGTGCCAAGCGCAGTGAATTCTGGTGTGCCAAGCATAGTGAATTCTGGTGTGCCAAGCTAAGTGAATTCTGGTGTGCCAAGGCGAGTGAATTCTGGTGTGCCAAGGGTAGTGAATTCTGGTGTGCCAAGGTCAGTGAATTCTGGTGTGCCAAGAGCAGTGAATTCTGGTGTGCCAAGAGGAGTGAATTCTGGTGTGCCAAGATAAGTGAATTCTGGTGTGCCAAGGGTAGTGAATTCTGGTGTGCCAAGCGCAGTGAATTCTGGTGTGCCAAGCATAGTGAATTCTGGTGTGCCAAGCTAAGTGAATTCTGGTGTGCCAAGGCGAGTGAATTCTGGTGTGCCAAGGGTAGTGAATTCTGGTGTGCCAAGGTCAGTGAATT…
mir-274SP	GCGGCCGCATTACCCGTTAGTGGCCTCACAAAACCCCATTACCCGTTAGTGGCCTCACAAAACCGCATTACCCGTTAGTGGCCTCACAAAACCATATTACCCGTTAGTGGCCTCACAAAACGGCATTACCCGTTAGTGGCCTCACAAAACGACATTACCCGTTAGTGGCCTCACAAAACGTCATTACCCGTTAGTGGCCTCACAAAACGTTATTACCCGTTAGTGGCCTCACAAAACATCATTACCCGTTAGTGGCCTCACAAAACATTATTACCCGTTAGTGGCCTCACAAAACGTCATTACCCGTTAGTGGCCTCACAAAACCCCATTACCCGTTAGTGGCCTCACAAAACCGCATTACCCGTTAGTGGCCTCACAAAACCATATTACCCGTTAGTG…
mir-276aSP	GCGGCCGCAGAGCACGGTACTAGTTCCTAGCCAAGAGCACGGTACTAGTTCCTAGCGAAGAGCACGGTACTAGTTCCTAGCATAGAGCACGGTACTAGTTCCTAGCTAAGAGCACGGTACTAGTTCCTAGGAAAGAGCACGGTACTAGTTCCTAGGATAGAGCACGGTACTAGTTCCTAGGTAAGAGCACGGTACTAGTTCCTAGGTTAGAGCACGGTACTAGTTCCTAGAAAAGAGCACGGTACTAGTTCCTAGGTAAGAGCACGGTACTAGTTCCTAGCCAAGAGCACGGTACTAGTTCCTAGCGAAGAGCACGGTACTAGTTCCTAGCATAGAGCACGGTACTAGTTCCTAGCTAAGAGCACGGTACTAGTTCCTAGGAAAGAGCACGGTACTAGT…
mir-276bSP	GCGGCCGCAGAGCACGGTAATAGTTCCTAGCCAAGAGCACGGTAATAGTTCCTAGCGAAGAGCACGGTAATAGTTCCTAGCATAGAGCACGGTAATAGTTCCTAGCTAAGAGCACGGTAATAGTTCCTAGGAAAGAGCACGGTAATAGTTCCTAGGATAGAGCACGGTAATAGTTCCTAGGTAAGAGCACGGTAATAGTTCCTAGGTTAGAGCACGGTAATAGTTCCTAGAAAAGAGCACGGTAATAGTTCCTAGGTAAGAGCACGGTAATAGTTCCTAGCCAAGAGCACGGTAATAGTTCCTAGCGAAGAGCACGGTAATAGTTCCTAGCATAGAGCACGGTAATAGTTCCTAGCTAAGAGCACGGTAATAGTTCCTAGGAAAGAGCACGGTAATAGT…
mir-277SP	GCGGCCGCTGTCGTACCAGATCTGCATTTAGCCCTGTCGTACCAGATCTGCATTTAGCGGTGTCGTACCAGATCTGCATTTAGCAATGTCGTACCAGATCTGCATTTAGACCTGTCGTACCAGATCTGCATTTAGACGTGTCGTACCAGATCTGCATTTAGATCTGTCGTACCAGATCTGCATTTAGATGTGTCGTACCAGATCTGCATTTAGTCGTGTCGTACCAGATCTGCATTTAGTAATGTCGTACCAGATCTGCATTTAGATGTGTCGTACCAGATCTGCATTTAGCCCTGTCGTACCAGATCTGCATTTAGCGGTGTCGTACCAGATCTGCATTTAGCAATGTCGTACCAGATCTGCATTTAGACCTGTCGTACCAGATCTGCATTTAGACGT…
mir-279SP	GCGGCCGCTTAATGAGTGCCTTCTAGTCACCCCTTAATGAGTGCCTTCTAGTCACCGATTAATGAGTGCCTTCTAGTCACGCCTTAATGAGTGCCTTCTAGTCACGCATTAATGAGTGCCTTCTAGTCACGGATTAATGAGTGCCTTCTAGTCACGTCTTAATGAGTGCCTTCTAGTCAGGCATTAATGAGTGCCTTCTAGTCAGTCCTTAATGAGTGCCTTCTAGTCAGTAATTAATGAGTGCCTTCTAGTCAGGCATTAATGAGTGCCTTCTAGTCACCCCTTAATGAGTGCCTTCTAGTCACCGATTAATGAGTGCCTTCTAGTCACGCCTTAATGAGTGCCTTCTAGTCACGCATTAATGAGTGCCTTCTAGTCACGGATTAATGAGTGCCTTCT…
mir-281-1*SP	GCGGCCGCACTGTCGACGTGTGCTCTCTTCCGCACTGTCGACGTGTGCTCTCTTCCGGACTGTCGACGTGTGCTCTCTTCCTGACTGTCGACGTGTGCTCTCTTCGCGACTGTCGACGTGTGCTCTCTTCGCAACTGTCGACGTGTGCTCTCTTCGGAACTGTCGACGTGTGCTCTCTTCACGACTGTCGACGTGTGCTCTCTTCAGCACTGTCGACGTGTGCTCTCTTCATGACTGTCGACGTGTGCTCTCTTCGGAACTGTCGACGTGTGCTCTCTTCCGCACTGTCGACGTGTGCTCTCTTCCGGACTGTCGACGTGTGCTCTCTTCCTGACTGTCGACGTGTGCTCTCTTCGCGACTGTCGACGTGTGCTCTCTTCGCAACTGTCGACGTGTGCT…
mir-281-2*SP	GCGGCCGCACTGTCGACGTATGCTCTCTTCCGCACTGTCGACGTATGCTCTCTTCCGGACTGTCGACGTATGCTCTCTTCCTGACTGTCGACGTATGCTCTCTTCGCGACTGTCGACGTATGCTCTCTTCGCAACTGTCGACGTATGCTCTCTTCGGAACTGTCGACGTATGCTCTCTTCACGACTGTCGACGTATGCTCTCTTCAGCACTGTCGACGTATGCTCTCTTCATGACTGTCGACGTATGCTCTCTTCGCAACTGTCGACGTATGCTCTCTTCCGCACTGTCGACGTATGCTCTCTTCCGGACTGTCGACGTATGCTCTCTTCCTGACTGTCGACGTATGCTCTCTTCGCGACTGTCGACGTATGCTCTCTTCGCAACTGTCGACGTATGCT…
mir-283SP	GCGGCCGCAGAATTACCCGAGATATTTATCCCAGAATTACCCGAGATATTTATCGCAGAATTACCCGAGATATTTATGCCAGAATTACCCGAGATATTTATGGCAGAATTACCCGAGATATTTATGACAGAATTACCCGAGATATTTATGTCAGAATTACCCGAGATATTTATAGCAGAATTACCCGAGATATTTATAACAGAATTACCCGAGATATTTATCCCAGAATTACCCGAGATATTTATGACAGAATTACCCGAGATATTTATCCCAGAATTACCCGAGATATTTATCGCAGAATTACCCGAGATATTTATGCCAGAATTACCCGAGATATTTATGGCAGAATTACCCGAGATATTTATGACAGAATTACCCGAGATATTTATGTCAGAATTA…
mir-285SP	GCGGCCGCGCACTGATTTCTTTGGTGCTACCCCGCACTGATTTCTTTGGTGCTACCCTGCACTGATTTCTTTGGTGCTACCGCGCACTGATTTCTTTGGTGCTACCGAGCACTGATTTCTTTGGTGCTACCAAGCACTGATTTCTTTGGTGCTACCTAGCACTGATTTCTTTGGTGCTACGCCGCACTGATTTCTTTGGTGCTACGCAGCACTGATTTCTTTGGTGCTACGGCGCACTGATTTCTTTGGTGCTACCTAGCACTGATTTCTTTGGTGCTACCCCGCACTGATTTCTTTGGTGCTACCCTGCACTGATTTCTTTGGTGCTACCGCGCACTGATTTCTTTGGTGCTACCGAGCACTGATTTCTTTGGTGCTACCAAGCACTGATTTCTTTGG…
mir-286SP	GCGGCCGCAGCACGAGTGTGCCTCTAGTCACCCCAGCACGAGTGTGCCTCTAGTCACCCAAGCACGAGTGTGCCTCTAGTCACCCTAGCACGAGTGTGCCTCTAGTCACCGAAGCACGAGTGTGCCTCTAGTCACCATAGCACGAGTGTGCCTCTAGTCACCTTAGCACGAGTGTGCCTCTAGTCACGCCAGCACGAGTGTGCCTCTAGTCACGCAAGCACGAGTGTGCCTCTAGTCACGCTAGCACGAGTGTGCCTCTAGTCACCATAGCACGAGTGTGCCTCTAGTCACCCCAGCACGAGTGTGCCTCTAGTCACCCAAGCACGAGTGTGCCTCTAGTCACCCTAGCACGAGTGTGCCTCTAGTCACCGAAGCACGAGTGTGCCTCTAGTCACCATA…
mir-304SP	GCGGCCGCCTCACATTTACTTATGAGATTAGCGACTCACATTTACTTATGAGATTAGCAGCTCACATTTACTTATGAGATTAGCTACTCACATTTACTTATGAGATTAGGCGCTCACATTTACTTATGAGATTAGGCACTCACATTTACTTATGAGATTAGGGGCTCACATTTACTTATGAGATTAGGAGCTCACATTTACTTATGAGATTAACCGCTCACATTTACTTATGAGATTAACGGCTCACATTTACTTATGAGATTAGGAGCTCACATTTACTTATGAGATTAGCGACTCACATTTACTTATGAGATTAGCAGCTCACATTTACTTATGAGATTAGCTACTCACATTTACTTATGAGATTAGGCGCTCACATTTACTTATGAGATTAGGCAC…
mir-306SP	GCGGCCGCTTGAGAGTCAATTGTACCTGAGCCGTTGAGAGTCAATTGTACCTGAGCGGTTGAGAGTCAATTGTACCTGAGGGGTTGAGAGTCAATTGTACCTGAGCCGTTGAGAGTCAATTGTACCTGAGCGGTTGAGAGTCAATTGTACCTGAGGGGTTGAGAGTCAATTGTACCTGAGCCGTTGAGAGTCAATTGTACCTGAGCGGTTGAGAGTCAATTGTACCTGAGGGGTTGAGAGTCAATTGTACCTGAGCGGTTGAGAGTCAATTGTACCTGAGCCGTTGAGAGTCAATTGTACCTGAGCGGTTGAGAGTCAATTGTACCTGAGGGGTTGAGAGTCAATTGTACCTGAGCCGTTGAGAGTCAATTGTACCTGAGCGGTTGAGAGTCAATTGTA…
mir-308SP	GCGGCCGCCTCACAGTATTAGCTGTGATTCTCGCTCACAGTATTAGCTGTGATTCTGGCTCACAGTATTAGCTGTGATTGCCGCTCACAGTATTAGCTGTGATTGCCACTCACAGTATTAGCTGTGATTGCGGCTCACAGTATTAGCTGTGATTGCTACTCACAGTATTAGCTGTGATTGGCGCTCACAGTATTAGCTGTGATTGGGGCTCACAGTATTAGCTGTGATTGGAGCTCACAGTATTAGCTGTGATTGCTACTCACAGTATTAGCTGTGATTCTCGCTCACAGTATTAGCTGTGATTCTGGCTCACAGTATTAGCTGTGATTGCCGCTCACAGTATTAGCTGTGATTGCCACTCACAGTATTAGCTGTGATTGCGGCTCACAGTATTAGCTG…
mir-310SP	GCGGCCGCAAAGGCCGGGTCAGTGCAATACAGAAAAGGCCGGGTCAGTGCAATACAGTAAAGGCCGGGTCAGTGCAATACAAGAAAGGCCGGGTCAGTGCAATAGCCCAAAGGCCGGGTCAGTGCAATAGCATAAAGGCCGGGTCAGTGCAATAGGCGAAAGGCCGGGTCAGTGCAATAGGCAAAAGGCCGGGTCAGTGCAATAGGATAAAGGCCGGGTCAGTGCAATAGACTAAAGGCCGGGTCAGTGCAATAGCATAAAGGCCGGGTCAGTGCAATACAGAAAAGGCCGGGTCAGTGCAATACAGTAAAGGCCGGGTCAGTGCAATACAAGAAAGGCCGGGTCAGTGCAATAGCCCAAAGGCCGGGTCAGTGCAATAGCATAAAGGCCGGGTCAGTG…
mir-311SP	GCGGCCGCTCAGGCCGGTTTAGTGCAATACAGATCAGGCCGGTTTAGTGCAATACAATTCAGGCCGGTTTAGTGCAATAGCAGTCAGGCCGGTTTAGTGCAATAGCAATCAGGCCGGTTTAGTGCAATAGGCGTCAGGCCGGTTTAGTGCAATAGACGTCAGGCCGGTTTAGTGCAATAGAGGTCAGGCCGGTTTAGTGCAATAACGGTCAGGCCGGTTTAGTGCAATAACGTTCAGGCCGGTTTAGTGCAATAGGCGTCAGGCCGGTTTAGTGCAATACAGATCAGGCCGGTTTAGTGCAATACAATTCAGGCCGGTTTAGTGCAATAGCAGTCAGGCCGGTTTAGTGCAATAGCAATCAGGCCGGTTTAGTGCAATAGGCGTCAGGCCGGTTTAGTG…
mir-312SP	GCGGCCGCTCAGGCCGTCGTTGTGCAATACAGATCAGGCCGTCGTTGTGCAATACAATTCAGGCCGTCGTTGTGCAATAGCAGTCAGGCCGTCGTTGTGCAATAGCAATCAGGCCGTCGTTGTGCAATAGGCGTCAGGCCGTCGTTGTGCAATAGACGTCAGGCCGTCGTTGTGCAATAGAGGTCAGGCCGTCGTTGTGCAATAACGGTCAGGCCGTCGTTGTGCAATAACGTTCAGGCCGTCGTTGTGCAATAGGCGTCAGGCCGTCGTTGTGCAATACAGATCAGGCCGTCGTTGTGCAATACAATTCAGGCCGTCGTTGTGCAATAGCAGTCAGGCCGTCGTTGTGCAATAGCAATCAGGCCGTCGTTGTGCAATAGGCGTCAGGCCGTCGTTGTG…
mir-313SP	GCGGCCGCTCGGGCTGTGTTTGTGCAATACAGATCGGGCTGTGTTTGTGCAATAGCCCTCGGGCTGTGTTTGTGCAATAGCCTTCGGGCTGTGTTTGTGCAATAGCACTCGGGCTGTGTTTGTGCAATAGCAATCGGGCTGTGTTTGTGCAATAGCATTCGGGCTGTGTTTGTGCAATAGGACTCGGGCTGTGTTTGTGCAATAGACCTCGGGCTGTGTTTGTGCAATAGACTTCGGGCTGTGTTTGTGCAATAGGACTCGGGCTGTGTTTGTGCAATACAGATCGGGCTGTGTTTGTGCAATAGCCCTCGGGCTGTGTTTGTGCAATAGCCTTCGGGCTGTGTTTGTGCAATAGCACTCGGGCTGTGTTTGTGCAATAGCAATCGGGCTGTGTTTGTG…
mir-314SP	GCGGCCGCCCGAACTTAACCCTCGAATACCCGCCGAACTTAACCCTCGAATACCCTCCGAACTTAACCCTCGAATACCGCCCGAACTTAACCCTCGAATACCGGCCGAACTTAACCCTCGAATACCACCCGAACTTAACCCTCGAATACCTACCGAACTTAACCCTCGAATACCTTCCGAACTTAACCCTCGAATACGCGCCGAACTTAACCCTCGAATACGCACCGAACTTAACCCTCGAATACCTTCCGAACTTAACCCTCGAATACCCGCCGAACTTAACCCTCGAATACCCTCCGAACTTAACCCTCGAATACCGCCCGAACTTAACCCTCGAATACCGGCCGAACTTAACCCTCGAATACCACCCGAACTTAACCCTCGAATACCTACCGAACT…
mir-316SP	GCGGCCGCCGCCAGTAAGCCTAAAAGACAGCCTCGCCAGTAAGCCTAAAAGACAGGCCCGCCAGTAAGCCTAAAAGACAGGCGCGCCAGTAAGCCTAAAAGACAGGGCCGCCAGTAAGCCTAAAAGACAGGGGCGCCAGTAAGCCTAAAAGACAGGGACGCCAGTAAGCCTAAAAGACAGGTCCGCCAGTAAGCCTAAAAGACAGGTTCGCCAGTAAGCCTAAAAGACAGACCCGCCAGTAAGCCTAAAAGACAGGTCCGCCAGTAAGCCTAAAAGACAGCCTCGCCAGTAAGCCTAAAAGACAGGCCCGCCAGTAAGCCTAAAAGACAGGCGCGCCAGTAAGCCTAAAAGACAGGGCCGCCAGTAAGCCTAAAAGACAGGGGCGCCAGTAAGCCTAAA…
mir-318SP	GCGGCCGCTGAGATAAACTTCCCCAGTGACGGGTGAGATAAACTTCCCCAGTGACACGTGAGATAAACTTCCCCAGTGAGCAGTGAGATAAACTTCCCCAGTGAGTCGTGAGATAAACTTCCCCAGTGAACCGTGAGATAAACTTCCCCAGTGAAAGGTGAGATAAACTTCCCCAGTGAATCGTGAGATAAACTTCCCCAGTGATCCGTGAGATAAACTTCCCCAGTGATCGGTGAGATAAACTTCCCCAGTGAACCGTGAGATAAACTTCCCCAGTGACGGGTGAGATAAACTTCCCCAGTGACACGTGAGATAAACTTCCCCAGTGAGCAGTGAGATAAACTTCCCCAGTGAGTCGTGAGATAAACTTCCCCAGTGAACCGTGAGATAAACTTCCCC…
mir-375SP	GCGGCCGCTAACTTAAGCTTTCGAACAAACCCATAACTTAAGCTTTCGAACAAACCGGTAACTTAAGCTTTCGAACAAATCAATAACTTAAGCTTTCGAACAAATCTGTAACTTAAGCTTTCGAACAAATGCGTAACTTAAGCTTTCGAACAAACCCATAACTTAAGCTTTCGAACAAACCGGTAACTTAAGCTTTCGAACAAATCAATAACTTAAGCTTTCGAACAAATCTGTAACTTAAGCTTTCGAACAAATGCGTAACTTAAGCTTTCGAACAAACCCATAACTTAAGCTTTCGAACAAACCGGTAACTTAAGCTTTCGAACAAATCAATAACTTAAGCTTTCGAACAAATCTGTAACTTAAGCTTTCGAACAAATGCGTAACTTAAGCTTTCGA…
mir-957SP	GCGGCCGCGCCTCAGTTTCCTCGGTTTCAGCGGGCCTCAGTTTCCTCGGTTTCAGCACGCCTCAGTTTCCTCGGTTTCAGCATGCCTCAGTTTCCTCGGTTTCAGACCGCCTCAGTTTCCTCGGTTTCAGACAGCCTCAGTTTCCTCGGTTTCAGAGCGCCTCAGTTTCCTCGGTTTCAGAGGGCCTCAGTTTCCTCGGTTTCAGAAGGCCTCAGTTTCCTCGGTTTCAGATCGCCTCAGTTTCCTCGGTTTCAGACAGCCTCAGTTTCCTCGGTTTCAGCGGGCCTCAGTTTCCTCGGTTTCAGCACGCCTCAGTTTCCTCGGTTTCAGCATGCCTCAGTTTCCTCGGTTTCAGACCGCCTCAGTTTCCTCGGTTTCAGACAGCCTCAGTTTCCTCGG…
mir-960SP	GCGGCCGCGCTATGCAATACCAATACTCACCCCGCTATGCAATACCAATACTCACCCTGCTATGCAATACCAATACTCACCTGGCTATGCAATACCAATACTCACCTTGCTATGCAATACCAATACTCACGGGGCTATGCAATACCAATACTCACGTCGCTATGCAATACCAATACTCACGTGGCTATGCAATACCAATACTCACACCGCTATGCAATACCAATACTCACTGCGCTATGCAATACCAATACTCACGTGGCTATGCAATACCAATACTCACCCCGCTATGCAATACCAATACTCACCCTGCTATGCAATACCAATACTCACCTGGCTATGCAATACCAATACTCACCTTGCTATGCAATACCAATACTCACGGGGCTATGCAATACCAAT…
mir-961SP	GCGGCCGCATCTCAGTTAACCTGATCAAACCCCATCTCAGTTAACCTGATCAAACCCGATCTCAGTTAACCTGATCAAACCGCATCTCAGTTAACCTGATCAAACGCCATCTCAGTTAACCTGATCAAACGCGATCTCAGTTAACCTGATCAAACGGCATCTCAGTTAACCTGATCAAACGGGATCTCAGTTAACCTGATCAAACGAGATCTCAGTTAACCTGATCAAACGTCATCTCAGTTAACCTGATCAAACGGGATCTCAGTTAACCTGATCAAACCCCATCTCAGTTAACCTGATCAAACCCGATCTCAGTTAACCTGATCAAACCGCATCTCAGTTAACCTGATCAAACGCCATCTCAGTTAACCTGATCAAACGCGATCTCAGTTAACCTGA…
mir-963SP	GCGGCCGCGAAACAACCTGATAATACCTTGTCGCCGAAACAACCTGATAATACCTTGTCGCTGAAACAACCTGATAATACCTTGTCGTGGAAACAACCTGATAATACCTTGTCACCGAAACAACCTGATAATACCTTGTCACGGAAACAACCTGATAATACCTTGTCACTGAAACAACCTGATAATACCTTGTCAGCGAAACAACCTGATAATACCTTGTCTCCGAAACAACCTGATAATACCTTGTCTCGGAAACAACCTGATAATACCTTGTCACTGAAACAACCTGATAATACCTTGTCGCCGAAACAACCTGATAATACCTTGTCGCTGAAACAACCTGATAATACCTTGTCGTGGAAACAACCTGATAATACCTTGTCACCGAAACAACCTGAT…
mir-964SP	GCGGCCGCAAGTTAAGCTGGGTATTCTAACCGGAAGTTAAGCTGGGTATTCTAACGAGAAGTTAAGCTGGGTATTCTAACTAGAAGTTAAGCTGGGTATTCTAAGTGAAAGTTAAGCTGGGTATTCTAATAAAAAGTTAAGCTGGGTATTCTAATTCAAAGTTAAGCTGGGTATTCTAATTAGAAGTTAAGCTGGGTATTCTAACCGGAAGTTAAGCTGGGTATTCTAACGAGAAGTTAAGCTGGGTATTCTAATTCAAAGTTAAGCTGGGTATTCTAACCGGAAGTTAAGCTGGGTATTCTAACGAGAAGTTAAGCTGGGTATTCTAACTAGAAGTTAAGCTGGGTATTCTAAGTGAAAGTTAAGCTGGGTATTCTAATAAAAAGTTAAGCTGGGTAT…
mir-967SP	GCGGCCGCCGCTTCTCCCTCGTATCTCTGCCCCGCTTCTCCCTCGTATCTCTGCCGCGCTTCTCCCTCGTATCTCTGCCACGCTTCTCCCTCGTATCTCTGCGCCGCTTCTCCCTCGTATCTCTGCGTCGCTTCTCCCTCGTATCTCTGCTGCGCTTCTCCCTCGTATCTCTGCTTCGCTTCTCCCTCGTATCTCTGGCCCGCTTCTCCCTCGTATCTCTGGGCCGCTTCTCCCTCGTATCTCTGCTTCGCTTCTCCCTCGTATCTCTGCCCCGCTTCTCCCTCGTATCTCTGCCGCGCTTCTCCCTCGTATCTCTGCCACGCTTCTCCCTCGTATCTCTGCGCCGCTTCTCCCTCGTATCTCTGCGTCGCTTCTCCCTCGTATCTCTGCTGCGCTTCT…
mir-977SP	GCGGCCGCTTAGACAACACTATATCTCACCCCTTAGACAACACTATATCTCACCCATTAGACAACACTATATCTCACCTGTTAGACAACACTATATCTCACCTTTTAGACAACACTATATCTCACGTCTTAGACAACACTATATCTCACGTGTTAGACAACACTATATCTCACCCCTTAGACAACACTATATCTCACCCATTAGACAACACTATATCTCACCTGTTAGACAACACTATATCTCACGTCTTAGACAACACTATATCTCACCCCTTAGACAACACTATATCTCACCCATTAGACAACACTATATCTCACCTGTTAGACAACACTATATCTCACCTTTTAGACAACACTATATCTCACGTCTTAGACAACACTATATCTCACGTGTTAGACA…
mir-980SP	GCGGCCGCTAAGCCCTTCGTTGGCAGCTACCCCTAAGCCCTTCGTTGGCAGCTACCGCTAAGCCCTTCGTTGGCAGCTACCGGTAAGCCCTTCGTTGGCAGCTACCGATAAGCCCTTCGTTGGCAGCTACCTATAAGCCCTTCGTTGGCAGCTACGCCTAAGCCCTTCGTTGGCAGCTACGCGTAAGCCCTTCGTTGGCAGCTACGCATAAGCCCTTCGTTGGCAGCTACACCTAAGCCCTTCGTTGGCAGCTACGCGTAAGCCCTTCGTTGGCAGCTACCCCTAAGCCCTTCGTTGGCAGCTACCGCTAAGCCCTTCGTTGGCAGCTACCGGTAAGCCCTTCGTTGGCAGCTACCGATAAGCCCTTCGTTGGCAGCTACCTATAAGCCCTTCGTTGGC…
mir-983SP	GCGGCCGCTCATTAGTTCTTTCGTATTATCCCGTCATTAGTTCTTTCGTATTATCCGGTCATTAGTTCTTTCGTATTATCCAATCATTAGTTCTTTCGTATTATCGCGTCATTAGTTCTTTCGTATTATCGCATCATTAGTTCTTTCGTATTATCGCTTCATTAGTTCTTTCGTATTATCGGGTCATTAGTTCTTTCGTATTATCGGTTCATTAGTTCTTTCGTATTATCGAGTCATTAGTTCTTTCGTATTATCGCATCATTAGTTCTTTCGTATTATCCCGTCATTAGTTCTTTCGTATTATCCGGTCATTAGTTCTTTCGTATTATCCAATCATTAGTTCTTTCGTATTATCGCGTCATTAGTTCTTTCGTATTATCGCATCATTAGTTCTTTCGT…
mir-984SP	GCGGCCGCAAATTCCAACCATATTACCTCAACCGAAATTCCAACCATATTACCTCAACGGAAATTCCAACCATATTACCTCATGCGAAATTCCAACCATATTACCTCAACCGAAATTCCAACCATATTACCTCAACGGAAATTCCAACCATATTACCTCATGCGAAATTCCAACCATATTACCTCAACCGAAATTCCAACCATATTACCTCAACGGAAATTCCAACCATATTACCTCATGCGAAATTCCAACCATATTACCTCAACGGAAATTCCAACCATATTACCTCAACCGAAATTCCAACCATATTACCTCAACGGAAATTCCAACCATATTACCTCATGCGAAATTCCAACCATATTACCTCAACCGAAATTCCAACCATATTACCTCAACGGA…
mir-986SP	GCGGCCGCTCAGTCACAACGAATTCGAGAGCCGTCAGTCACAACGAATTCGAGAGCCATCAGTCACAACGAATTCGAGAGCGCTCAGTCACAACGAATTCGAGAGCGGTCAGTCACAACGAATTCGAGAGCGTTCAGTCACAACGAATTCGAGAGGCGTCAGTCACAACGAATTCGAGAGGCATCAGTCACAACGAATTCGAGAGGGCTCAGTCACAACGAATTCGAGAGGGATCAGTCACAACGAATTCGAGAGCGTTCAGTCACAACGAATTCGAGAGCCGTCAGTCACAACGAATTCGAGAGCCATCAGTCACAACGAATTCGAGAGCGCTCAGTCACAACGAATTCGAGAGCGGTCAGTCACAACGAATTCGAGAGCGTTCAGTCACAACGAATT…
mir-987SP	GCGGCCGCCATCAATCCAGAATATTACTTTATCAACATCAATCCAGAATATTACTTTATAGACATCAATCCAGAATATTACTTTATTGACATCAATCCAGAATATTACTTTATTAACATCAATCCAGAATATTACTTTATCAACATCAATCCAGAATATTACTTTATAGACATCAATCCAGAATATTACTTTATTGACATCAATCCAGAATATTACTTTATTAACATCAATCCAGAATATTACTTTATCAACATCAATCCAGAATATTACTTTATTGACATCAATCCAGAATATTACTTTATCAACATCAATCCAGAATATTACTTTATAGACATCAATCCAGAATATTACTTTATTGACATCAATCCAGAATATTACTTTATTAACATCAATCCAGAA…
mir-990SP	GCGGCCGCGGCCAACTCCTTCGGTGAATCCCGGGCCAACTCCTTCGGTGAATCCCTGGCCAACTCCTTCGGTGAATCCGCGGCCAACTCCTTCGGTGAATCCGGGGCCAACTCCTTCGGTGAATCCGTGGCCAACTCCTTCGGTGAATCCACGGCCAACTCCTTCGGTGAATCCTCGGCCAACTCCTTCGGTGAATCGCCGGCCAACTCCTTCGGTGAATCGCGGGCCAACTCCTTCGGTGAATCCGTGGCCAACTCCTTCGGTGAATCCCGGGCCAACTCCTTCGGTGAATCCCTGGCCAACTCCTTCGGTGAATCCGCGGCCAACTCCTTCGGTGAATCCGGGGCCAACTCCTTCGGTGAATCCGTGGCCAACTCCTTCGGTGAATCCACGGCCAAC…
mir-993SP	GCGGCCGCAGATACCTGTATCTCGAGCTTCCCACAGATACCTGTATCTCGAGCTTCCGGCAGATACCTGTATCTCGAGCTTCCGGAAGATACCTGTATCTCGAGCTTCCGGTAGATACCTGTATCTCGAGCTTCCGAAAGATACCTGTATCTCGAGCTTCCGATAGATACCTGTATCTCGAGCTTCCACAAGATACCTGTATCTCGAGCTTCCATCAGATACCTGTATCTCGAGCTTCCTGCAGATACCTGTATCTCGAGCTTCCGATAGATACCTGTATCTCGAGCTTCCCACAGATACCTGTATCTCGAGCTTCCGGCAGATACCTGTATCTCGAGCTTCCGGAAGATACCTGTATCTCGAGCTTCCGGTAGATACCTGTATCTCGAGCTTCCGAAA…
mir-996SP	GCGGCCGCAGACGAGCATTTTTCTAGTCACCCCAGACGAGCATTTTTCTAGTCACCCAAGACGAGCATTTTTCTAGTCACCCTAGACGAGCATTTTTCTAGTCACCGAAGACGAGCATTTTTCTAGTCACCATAGACGAGCATTTTTCTAGTCACCTTAGACGAGCATTTTTCTAGTCACGCCAGACGAGCATTTTTCTAGTCACGCAAGACGAGCATTTTTCTAGTCACGACAGACGAGCATTTTTCTAGTCACCTTAGACGAGCATTTTTCTAGTCACCCCAGACGAGCATTTTTCTAGTCACCCAAGACGAGCATTTTTCTAGTCACCCTAGACGAGCATTTTTCTAGTCACCGAAGACGAGCATTTTTCTAGTCACCATAGACGAGCATTTTTCT…
mir-998SP	GCGGCCGCGAGCTGAATAGTTGGTGCTACCCCGAGCTGAATAGTTGGTGCTACCCGGAGCTGAATAGTTGGTGCTACCGCGAGCTGAATAGTTGGTGCTACCAGGAGCTGAATAGTTGGTGCTACCATGAGCTGAATAGTTGGTGCTACCTGGAGCTGAATAGTTGGTGCTACGCCGAGCTGAATAGTTGGTGCTACGCGGAGCTGAATAGTTGGTGCTACGGCGAGCTGAATAGTTGGTGCTACCATGAGCTGAATAGTTGGTGCTACCCCGAGCTGAATAGTTGGTGCTACCCGGAGCTGAATAGTTGGTGCTACCGCGAGCTGAATAGTTGGTGCTACCAGGAGCTGAATAGTTGGTGCTACCATGAGCTGAATAGTTGGTGCTACCTGGAGCTGA…
mir-1001SP	GCGGCCGCTGATCCTTGCTCTTTACCCACCCCTGATCCTTGCTCTTTACCCACCCATGATCCTTGCTCTTTACCCACCCTTGATCCTTGCTCTTTACCCACGCCTGATCCTTGCTCTTTACCCACGCGTGATCCTTGCTCTTTACCCACGCATGATCCTTGCTCTTTACCCACGCTTGATCCTTGCTCTTTACCCACGGATGATCCTTGCTCTTTACCCACGACTGATCCTTGCTCTTTACCCACGGATGATCCTTGCTCTTTACCCACCCCTGATCCTTGCTCTTTACCCACCCATGATCCTTGCTCTTTACCCACCCTTGATCCTTGCTCTTTACCCACGCCTGATCCTTGCTCTTTACCCACGCGTGATCCTTGCTCTTTACCCACGCATGATCCT…
mir-1002SP	GCGGCCGCTCGCCCTTTGTAGGTCTACTTAACCCATCGCCCTTTGTAGGTCTACTTAACCGGTCGCCCTTTGTAGGTCTACTTAACCGATCGCCCTTTGTAGGTCTACTTAACCAGTCGCCCTTTGTAGGTCTACTTAACCTGTCGCCCTTTGTAGGTCTACTTAACCTTTCGCCCTTTGTAGGTCTACTTAACGCGTCGCCCTTTGTAGGTCTACTTAACGCATCGCCCTTTGTAGGTCTACTTAACGCTTCGCCCTTTGTAGGTCTACTTAACCTGTCGCCCTTTGTAGGTCTACTTAACCCATCGCCCTTTGTAGGTCTACTTAACCGGTCGCCCTTTGTAGGTCTACTTAACCGATCGCCCTTTGTAGGTCTACTTAACCAGTCGCCCTTTGTAG…
mir-1003SP	GCGGCCGCCTGTGAATATATTATGTGAGAGCGTCTGTGAATATATTATGTGAGAGGATCTGTGAATATATTATGTGAGAACGTCTGTGAATATATTATGTGAGAACATCTGTGAATATATTATGTGAGAAGGTCTGTGAATATATTATGTGAGAAGATCTGTGAATATATTATGTGAGATGGTCTGTGAATATATTATGTGAGAGCGTCTGTGAATATATTATGTGAGAGGATCTGTGAATATATTATGTGAGAACATCTGTGAATATATTATGTGAGAGCGTCTGTGAATATATTATGTGAGAGGATCTGTGAATATATTATGTGAGAACGTCTGTGAATATATTATGTGAGAACATCTGTGAATATATTATGTGAGAAGGTCTGTGAATATATTATG…
mir-1010SP	GCGGCCGCCTGCAAATGGAACTAAGGTGAAAGGCGCTGCAAATGGAACTAAGGTGAAAGGGGCTGCAAATGGAACTAAGGTGAAAGGGACTGCAAATGGAACTAAGGTGAAAGGAGCTGCAAATGGAACTAAGGTGAAAGGTCCTGCAAATGGAACTAAGGTGAAAGGTTCTGCAAATGGAACTAAGGTGAAAGACGCTGCAAATGGAACTAAGGTGAAAGAGTCTGCAAATGGAACTAAGGTGAAAGATCCTGCAAATGGAACTAAGGTGAAAGGTCCTGCAAATGGAACTAAGGTGAAAGGCGCTGCAAATGGAACTAAGGTGAAAGGGGCTGCAAATGGAACTAAGGTGAAAGGGACTGCAAATGGAACTAAGGTGAAAGGAGCTGCAAATGGAAC…
mir-1016SP	GCGGCCGCCTAAGTATGTCTGAGGTGAACCCCCTAAGTATGTCTGAGGTGAACCCGCTAAGTATGTCTGAGGTGAACCCTCTAAGTATGTCTGAGGTGAACCGCCTAAGTATGTCTGAGGTGAACCGGCTAAGTATGTCTGAGGTGAACCTTCTAAGTATGTCTGAGGTGAACGCCCTAAGTATGTCTGAGGTGAACGCTCTAAGTATGTCTGAGGTGAACGGGCTAAGTATGTCTGAGGTGAACCGCCTAAGTATGTCTGAGGTGAACCCCCTAAGTATGTCTGAGGTGAACCCGCTAAGTATGTCTGAGGTGAACCCTCTAAGTATGTCTGAGGTGAACCGCCTAAGTATGTCTGAGGTGAACCGGCTAAGTATGTCTGAGGTGAACCTTCTAAGTA…

## Sheet: Non-conserved miR-SP SEQUENCES
miR-SP	SEQUENCE (5'-3')
mir-5	GCGGCCGCCATATCACAACTAGGTTCCTTTCCCGCATATCACAACTAGGTTCCTTTCCGTCATATCACAACTAGGTTCCTTTCGCCCATATCACAACTAGGTTCCTTTCGCGCATATCACAACTAGGTTCCTTTCGCTCATATCACAACTAGGTTCCTTTCGGCCATATCACAACTAGGTTCCTTTCGATCATATCACAACTAGGTTCCTTTCACGCATATCACAACTAGGTTCCTTTCATCCATATCACAACTAGGTTCCTTTCGATCATATCACAACTAGGTTCCTTTCCCGCATATCACAACTAGGTTCCTTTCCGTCATATCACAACTAGGTTCCTTTCGCCCATATCACAACTAGGTTCCTTTCGCGCATATCACAACTAGGTTCCTTTCGCTC…
mir-87	GCGGCCGCCACACCTGATAATTGCTCAACCCCCACACCTGATAATTGCTCAACCCGCACACCTGATAATTGCTCAACCGCCACACCTGATAATTGCTCAACCGGCACACCTGATAATTGCTCAACGCGCACACCTGATAATTGCTCAACGGCCACACCTGATAATTGCTCAACGGGCACACCTGATAATTGCTCAACGTTCACACCTGATAATTGCTCAACATACACACCTGATAATTGCTCAACGTTCACACCTGATAATTGCTCAACCCCCACACCTGATAATTGCTCAACCCGCACACCTGATAATTGCTCAACCGCCACACCTGATAATTGCTCAACCGGCACACCTGATAATTGCTCAACGCGCACACCTGATAATTGCTCAACGGCCACACCT…
mir-252	GCGGCCGCCTCCTGCGGCGATGTACTTAGCCCCCTCCTGCGGCGATGTACTTAGCCCGCTCCTGCGGCGATGTACTTAGCCGGCTCCTGCGGCGATGTACTTAGCCGACTCCTGCGGCGATGTACTTAGCCATCTCCTGCGGCGATGTACTTAGCGCCCTCCTGCGGCGATGTACTTAGCGCACTCCTGCGGCGATGTACTTAGCGGCCTCCTGCGGCGATGTACTTAGCGGGCTCCTGCGGCGATGTACTTAGCGCACTCCTGCGGCGATGTACTTAGCCCCCTCCTGCGGCGATGTACTTAGCCCGCTCCTGCGGCGATGTACTTAGCCGGCTCCTGCGGCGATGTACTTAGCCGACTCCTGCGGCGATGTACTTAGCCATCTCCTGCGGCGATGTA…
mir-275	GCGGCCGCCGCGCGCTACTGTCGTACCTGAGCCCCGCGCGCTACTGTCGTACCTGAGCCACGCGCGCTACTGTCGTACCTGAGCCTCGCGCGCTACTGTCGTACCTGAGCGCCGCGCGCTACTGTCGTACCTGAGCGGCGCGCGCTACTGTCGTACCTGAGCGACGCGCGCTACTGTCGTACCTGAGCGTCGCGCGCTACTGTCGTACCTGAGCTCCGCGCGCTACTGTCGTACCTGAGCTGCGCGCGCTACTGTCGTACCTGAGCGACGCGCGCTACTGTCGTACCTGAGCCCCGCGCGCTACTGTCGTACCTGAGCCACGCGCGCTACTGTCGTACCTGAGCCTCGCGCGCTACTGTCGTACCTGAGCGCCGCGCGCTACTGTCGTACCTGAGCGGC…
mir-276*	GCGGCCGCCGTAGGAACTCTATCCTCGCTGCCCCCGTAGGAACTCTATCCTCGCTGCCCTCGTAGGAACTCTATCCTCGCTGCCGCCGTAGGAACTCTATCCTCGCTGCCGTCGTAGGAACTCTATCCTCGCTGCCACCGTAGGAACTCTATCCTCGCTGCCATCGTAGGAACTCTATCCTCGCTGCGCCCGTAGGAACTCTATCCTCGCTGCGCTCGTAGGAACTCTATCCTCGCTGCGGTCGTAGGAACTCTATCCTCGCTGCCATCGTAGGAACTCTATCCTCGCTGCCCCCGTAGGAACTCTATCCTCGCTGCCCTCGTAGGAACTCTATCCTCGCTGCCGCCGTAGGAACTCTATCCTCGCTGCCGTCGTAGGAACTCTATCCTCGCTGCCACC…
mir-278	GCGGCCGCAAACGGACGATCACCCACCGACCGGAAACGGACGATCACCCACCGACCTTAAACGGACGATCACCCACCGACGCAAAACGGACGATCACCCACCGACGCTAAACGGACGATCACCCACCGACGGGAAACGGACGATCACCCACCGACGTTAAACGGACGATCACCCACCGACTGAAAACGGACGATCACCCACCGACTAAAAACGGACGATCACCCACCGACTATAAACGGACGATCACCCACCGACGTTAAACGGACGATCACCCACCGACCGGAAACGGACGATCACCCACCGACCTTAAACGGACGATCACCCACCGACGCAAAACGGACGATCACCCACCGACGCTAAACGGACGATCACCCACCGACGGGAAACGGACGATCACCC…
mir-281	GCGGCCGCACAAAGAGAGCTAACCATGACACGCCACAAAGAGAGCTAACCATGACATGCCACAAAGAGAGCTAACCATGACATAGCACAAAGAGAGCTAACCATGACACGCCACAAAGAGAGCTAACCATGACATGCCACAAAGAGAGCTAACCATGACATAGCACAAAGAGAGCTAACCATGACACGCCACAAAGAGAGCTAACCATGACATGCCACAAAGAGAGCTAACCATGACATAGCACAAAGAGAGCTAACCATGACATGCCACAAAGAGAGCTAACCATGACACGCCACAAAGAGAGCTAACCATGACATGCCACAAAGAGAGCTAACCATGACATAGCACAAAGAGAGCTAACCATGACACGCCACAAAGAGAGCTAACCATGACATGCCA…
mir-282	GCGGCCGCACAGACAAAGCCTAGTCTCGCTAGATTCGCCACAGACAAAGCCTAGTCTCGCTAGATTCGCGACAGACAAAGCCTAGTCTCGCTAGATTCGCTACAGACAAAGCCTAGTCTCGCTAGATTCGTTACAGACAAAGCCTAGTCTCGCTAGATTGGCCACAGACAAAGCCTAGTCTCGCTAGATTGGCGACAGACAAAGCCTAGTCTCGCTAGATTGGCAACAGACAAAGCCTAGTCTCGCTAGATTGGGGACAGACAAAGCCTAGTCTCGCTAGATTGGGAACAGACAAAGCCTAGTCTCGCTAGATTCGTTACAGACAAAGCCTAGTCTCGCTAGATTCGCCACAGACAAAGCCTAGTCTCGCTAGATTCGCGACAGACAAAGCCTAGTCTC…
mir-284	GCGGCCGCCAATTGCTGGAATCAAGACGTGACTTCACCCCCAATTGCTGGAATCAAGACGTGACTTCACGCCCAATTGCTGGAATCAAGACGTGACTTCACGGGCAATTGCTGGAATCAAGACGTGACTTCACGGTCAATTGCTGGAATCAAGACGTGACTTCACGACCAATTGCTGGAATCAAGACGTGACTTCACTGACAATTGCTGGAATCAAGACGTGACTTCACTACCAATTGCTGGAATCAAGACGTGACTTCACTTACAATTGCTGGAATCAAGACGTGACTTCAAGGCCAATTGCTGGAATCAAGACGTGACTTCACTGACAATTGCTGGAATCAAGACGTGACTTCACCCCCAATTGCTGGAATCAAGACGTGACTTCACGCCCAATTGC…
mir-287	GCGGCCGCGTGCAAACGAAATCAACACACCCCGTGCAAACGAAATCAACACACCCGGTGCAAACGAAATCAACACACCGGGTGCAAACGAAATCAACACACCACGTGCAAACGAAATCAACACATCCCGTGCAAACGAAATCAACACATCCGGTGCAAACGAAATCAACACATGCCGTGCAAACGAAATCAACACATGCGGTGCAAACGAAATCAACACATGGCGTGCAAACGAAATCAACACATCCGGTGCAAACGAAATCAACACACCCCGTGCAAACGAAATCAACACACCCGGTGCAAACGAAATCAACACACCGGGTGCAAACGAAATCAACACACCACGTGCAAACGAAATCAACACATCCCGTGCAAACGAAATCAACACATCCGGTGCAAA…
mir-288	GCGGCCGCCATGAAATGAAAGCACATGAAACGCCCATGAAATGAAAGCACATGAAACGCTCATGAAATGAAAGCACATGAAACGGCCATGAAATGAAAGCACATGAAACGGTCATGAAATGAAAGCACATGAAAGGCTCATGAAATGAAAGCACATGAAAGGTACATGAAATGAAAGCACATGAAAGGTTCATGAAATGAAAGCACATGAAAGACCCATGAAATGAAAGCACATGAAAGAGCCATGAAATGAAAGCACATGAAAGGTTCATGAAATGAAAGCACATGAAACGCCCATGAAATGAAAGCACATGAAACGCTCATGAAATGAAAGCACATGAAACGGCCATGAAATGAAAGCACATGAAACGGTCATGAAATGAAAGCACATGAAAGGCTC…
mir-289	GCGGCCGCAGTCGCAGGCTCCAAATAATATTTAACCGAGTCGCAGGCTCCAAATAATATTTAACGCAGTCGCAGGCTCCAAATAATATTTAACGAAGTCGCAGGCTCCAAATAATATTTAAGGGAGTCGCAGGCTCCAAATAATATTTAAGTGAGTCGCAGGCTCCAAATAATATTTAAACCAGTCGCAGGCTCCAAATAATATTTAAACGAGTCGCAGGCTCCAAATAATATTTAAAGCAGTCGCAGGCTCCAAATAATATTTAAAAGAGTCGCAGGCTCCAAATAATATTTAAGTGAGTCGCAGGCTCCAAATAATATTTAACCGAGTCGCAGGCTCCAAATAATATTTAACGCAGTCGCAGGCTCCAAATAATATTTAACGAAGTCGCAGGCTCCA…
mir-303	GCGGCCGCACCAGTTTCCTACTAACCTAAACCCTACCAGTTTCCTACTAACCTAAACCGGACCAGTTTCCTACTAACCTAAACCAGACCAGTTTCCTACTAACCTAAACCATACCAGTTTCCTACTAACCTAAACGCGACCAGTTTCCTACTAACCTAAACAGAACCAGTTTCCTACTAACCTAAACATGACCAGTTTCCTACTAACCTAAACTAAACCAGTTTCCTACTAACCTAAAGCAGACCAGTTTCCTACTAACCTAAACATGACCAGTTTCCTACTAACCTAAACCCTACCAGTTTCCTACTAACCTAAACCGGACCAGTTTCCTACTAACCTAAACCAGACCAGTTTCCTACTAACCTAAACCATACCAGTTTCCTACTAACCTAAACGCGA…
mir-305	GCGGCCGCCAGAGCACCTGACTAGTACAATCCCCCAGAGCACCTGACTAGTACAATCCCGCAGAGCACCTGACTAGTACAATCCGCCAGAGCACCTGACTAGTACAATCCGGCAGAGCACCTGACTAGTACAATCGCCCAGAGCACCTGACTAGTACAATCGCGCAGAGCACCTGACTAGTACAATCGGCCAGAGCACCTGACTAGTACAATCGAGCAGAGCACCTGACTAGTACAATCGATCAGAGCACCTGACTAGTACAATCGGCCAGAGCACCTGACTAGTACAATCCCCCAGAGCACCTGACTAGTACAATCCCGCAGAGCACCTGACTAGTACAATCCGCCAGAGCACCTGACTAGTACAATCCGGCAGAGCACCTGACTAGTACAATCGCCC…
mir-307	GCGGCCGCCTCACTCACCTGGTTGTGAGCGCCTCACTCACCTGGTTGTGAGCGACTCACTCACCTGGTTGTGAGCAGCTCACTCACCTGGTTGTGAGCATCTCACTCACCTGGTTGTGAGCTGCTCACTCACCTGGTTGTGAGCTACTCACTCACCTGGTTGTGAGTCGCTCACTCACCTGGTTGTGAGTCTCTCACTCACCTGGTTGTGAGTGCCTCACTCACCTGGTTGTGAGCTGCTCACTCACCTGGTTGTGAGCGCCTCACTCACCTGGTTGTGAGCGACTCACTCACCTGGTTGTGAGCAGCTCACTCACCTGGTTGTGAGCATCTCACTCACCTGGTTGTGAGCTGCTCACTCACCTGGTTGTGAGCTACTCACTCACCTGGTTGTGAGTCG…
mir-309	GCGGCCGCTAGGACAAACAATCCCAGTGCGCCCTAGGACAAACAATCCCAGTGCGCCATAGGACAAACAATCCCAGTGCGCCTTAGGACAAACAATCCCAGTGCGCGGTAGGACAAACAATCCCAGTGCGCAGTAGGACAAACAATCCCAGTGCGCAATAGGACAAACAATCCCAGTGCGCATTAGGACAAACAATCCCAGTGCGCTCTAGGACAAACAATCCCAGTGCGCTATAGGACAAACAATCCCAGTGCGCAGTAGGACAAACAATCCCAGTGCGCCCTAGGACAAACAATCCCAGTGCGCCATAGGACAAACAATCCCAGTGCGCCTTAGGACAAACAATCCCAGTGCGCGGTAGGACAAACAATCCCAGTGCGCAGTAGGACAAACAATCCC…
mir-315	GCGGCCGCGCTTTCTGAGTTGAATCAAAACCCCGCTTTCTGAGTTGAATCAAAACCCGGCTTTCTGAGTTGAATCAAAACCCTGCTTTCTGAGTTGAATCAAAACCGCGCTTTCTGAGTTGAATCAAAACGCCGCTTTCTGAGTTGAATCAAAACGCTGCTTTCTGAGTTGAATCAAAACGGCGCTTTCTGAGTTGAATCAAAACGTCGCTTTCTGAGTTGAATCAAAACACCGCTTTCTGAGTTGAATCAAAACGGCGCTTTCTGAGTTGAATCAAAACCCCGCTTTCTGAGTTGAATCAAAACCCGGCTTTCTGAGTTGAATCAAAACCCTGCTTTCTGAGTTGAATCAAAACCGCGCTTTCTGAGTTGAATCAAAACGCCGCTTTCTGAGTTGAAT…
mir-317	GCGGCCGCACTGGATACCACTCGTGTGTTCACCCGACTGGATACCACTCGTGTGTTCACCCAACTGGATACCACTCGTGTGTTCACCCTACTGGATACCACTCGTGTGTTCACGCGACTGGATACCACTCGTGTGTTCACGGAACTGGATACCACTCGTGTGTTCACGAGACTGGATACCACTCGTGTGTTCACGATACTGGATACCACTCGTGTGTTCACATAACTGGATACCACTCGTGTGTTCACTCGACTGGATACCACTCGTGTGTTCACGATACTGGATACCACTCGTGTGTTCACCCGACTGGATACCACTCGTGTGTTCACCCAACTGGATACCACTCGTGTGTTCACCCTACTGGATACCACTCGTGTGTTCACGCGACTGGATACCACT…
mir-927	GCGGCCGCGGTAAAGCGTCCTATTCTAAACCCCGGTAAAGCGTCCTATTCTAAACCGCGGTAAAGCGTCCTATTCTAAACCATGGTAAAGCGTCCTATTCTAAACGCCGGTAAAGCGTCCTATTCTAAACGGCGGTAAAGCGTCCTATTCTAAACGACGGTAAAGCGTCCTATTCTAAACATCGGTAAAGCGTCCTATTCTAAACTGCGGTAAAGCGTCCTATTCTAAACTGTGGTAAAGCGTCCTATTCTAAACATCGGTAAAGCGTCCTATTCTAAACCCCGGTAAAGCGTCCTATTCTAAACCGCGGTAAAGCGTCCTATTCTAAACCATGGTAAAGCGTCCTATTCTAAACGCCGGTAAAGCGTCCTATTCTAAACGGCGGTAAAGCGTCCTATT…
mir-929	GCGGCCGCCAATCTGACGGCTTAGGGAGCCCCCAATCTGACGGCTTAGGGAGCCCTCAATCTGACGGCTTAGGGAGCCGCCAATCTGACGGCTTAGGGAGCCGTCAATCTGACGGCTTAGGGAGCGCCCAATCTGACGGCTTAGGGAGCGGCCAATCTGACGGCTTAGGGAGCGGTCAATCTGACGGCTTAGGGAGCGACCAATCTGACGGCTTAGGGAGCGTTCAATCTGACGGCTTAGGGAGCGACCAATCTGACGGCTTAGGGAGCCCCCAATCTGACGGCTTAGGGAGCCCTCAATCTGACGGCTTAGGGAGCCGCCAATCTGACGGCTTAGGGAGCCGTCAATCTGACGGCTTAGGGAGCGCCCAATCTGACGGCTTAGGGAGCGGCCAATCTG…
mir-932	GCGGCCGCCTGCAATGCAATGGGAATTGACCCGCTGCAATGCAATGGGAATTGACCCACTGCAATGCAATGGGAATTGACCGCCTGCAATGCAATGGGAATTGACCGGCTGCAATGCAATGGGAATTGACCGTCTGCAATGCAATGGGAATTGACCAACTGCAATGCAATGGGAATTGACCATCTGCAATGCAATGGGAATTGACCTGCTGCAATGCAATGGGAATTGACCTTCTGCAATGCAATGGGAATTGACCGGCTGCAATGCAATGGGAATTGACCCGCTGCAATGCAATGGGAATTGACCCACTGCAATGCAATGGGAATTGACCGCCTGCAATGCAATGGGAATTGACCGGCTGCAATGCAATGGGAATTGACCGTCTGCAATGCAATGGGA…
mir-954	GCGGCCGCACACACAACGTTCACCCAGACCGCACACACAACGTTCACCCAGACCGTACACACAACGTTCACCCAGACCATACACACAACGTTCACCCAGACCTAACACACAACGTTCACCCAGACCTTACACACAACGTTCACCCAGACGCTACACACAACGTTCACCCAGACGGTACACACAACGTTCACCCAGACGATACACACAACGTTCACCCAGACGTTACACACAACGTTCACCCAGACCTTACACACAACGTTCACCCAGACCGCACACACAACGTTCACCCAGACCGTACACACAACGTTCACCCAGACCATACACACAACGTTCACCCAGACCTAACACACAACGTTCACCCAGACCTTACACACAACGTTCACCCAGACGCTACACACA…
mir-955	GCGGCCGCGACACTCAAACAGAGCACGATGCCCGGACACTCAAACAGAGCACGATGCGCGGACACTCAAACAGAGCACGATGCGCAGACACTCAAACAGAGCACGATGCGCTGACACTCAAACAGAGCACGATGCGGGGACACTCAAACAGAGCACGATGCGAGGACACTCAAACAGAGCACGATGCGTGGACACTCAAACAGAGCACGATGCGTAGACACTCAAACAGAGCACGATGCAGGGACACTCAAACAGAGCACGATGCGTGGACACTCAAACAGAGCACGATGCCCGGACACTCAAACAGAGCACGATGCGCGGACACTCAAACAGAGCACGATGCGCAGACACTCAAACAGAGCACGATGCGCTGACACTCAAACAGAGCACGATGCGGGG…
mir-956	GCGGCCGCAATGGATTAGAACCTCTCGAAAGCGCAATGGATTAGAACCTCTCGAAAGCACAATGGATTAGAACCTCTCGAAAGCAGAATGGATTAGAACCTCTCGAAAGAGGAATGGATTAGAACCTCTCGAAAACAGAATGGATTAGAACCTCTCGAAAAGGCAATGGATTAGAACCTCTCGAAAAGGGAATGGATTAGAACCTCTCGAAAAAACAATGGATTAGAACCTCTCGAAAGCGCAATGGATTAGAACCTCTCGAAAAGGGAATGGATTAGAACCTCTCGAAAGCGCAATGGATTAGAACCTCTCGAAAGCACAATGGATTAGAACCTCTCGAAAGCAGAATGGATTAGAACCTCTCGAAAGAGGAATGGATTAGAACCTCTCGAAAACAGA…
mir-958	GCGGCCGCAAAGTAGAATCTTGAATCTCACCCCAAAGTAGAATCTTGAATCTCACGAGAAAGTAGAATCTTGAATCTCACCCCAAAGTAGAATCTTGAATCTCACGAGAAAGTAGAATCTTGAATCTCACCCCAAAGTAGAATCTTGAATCTCACGAGAAAGTAGAATCTTGAATCTCACCCCAAAGTAGAATCTTGAATCTCACGAGAAAGTAGAATCTTGAATCTCACCCCAAAGTAGAATCTTGAATCTCACGAGAAAGTAGAATCTTGAATCTCACCCCAAAGTAGAATCTTGAATCTCACGAGAAAGTAGAATCTTGAATCTCACCCCAAAGTAGAATCTTGAATCTCACGAGAAAGTAGAATCTTGAATCTCACCCCAAAGTAGAATCTTGAA…
mir-959	GCGGCCGCTTCATAATACGGGGATGACAACAGGTTCATAATACGGGGATGACAACATGTTCATAATACGGGGATGACAACTCGTTCATAATACGGGGATGACAACTAGTTCATAATACGGGGATGACAAGCCGTTCATAATACGGGGATGACAAGCGGTTCATAATACGGGGATGACAAGCAGTTCATAATACGGGGATGACAAGACGTTCATAATACGGGGATGACAAAACGTTCATAATACGGGGATGACAAGCAGTTCATAATACGGGGATGACAACAGGTTCATAATACGGGGATGACAACATGTTCATAATACGGGGATGACAACTCGTTCATAATACGGGGATGACAACTAGTTCATAATACGGGGATGACAAGCCGTTCATAATACGGGGAT…
mir-962	GCGGCCGCGACAGCATCAATTGAGTACCTTATGCCAGACAGCATCAATTGAGTACCTTATGCGCGACAGCATCAATTGAGTACCTTATGCGAGACAGCATCAATTGAGTACCTTATGGCAGACAGCATCAATTGAGTACCTTATGGGCGACAGCATCAATTGAGTACCTTATGGACGACAGCATCAATTGAGTACCTTATGGTAGACAGCATCAATTGAGTACCTTATGTCAGACAGCATCAATTGAGTACCTTATGTGCGACAGCATCAATTGAGTACCTTATGGACGACAGCATCAATTGAGTACCTTATGCCAGACAGCATCAATTGAGTACCTTATGCGCGACAGCATCAATTGAGTACCTTATGCGAGACAGCATCAATTGAGTACCTTATGGC…
mir-965	GCGGCCGCAAGGGGAAAAGATTACGCTTAGCGAAAGGGGAAAAGATTACGCTTAGCGTAAGGGGAAAAGATTACGCTTAGGAAAAGGGGAAAAGATTACGCTTAGACTAAGGGGAAAAGATTACGCTTAAACTAAGGGGAAAAGATTACGCTTAAAAAAAGGGGAAAAGATTACGCTTATCCTAAGGGGAAAAGATTACGCTTATCGAAAGGGGAAAAGATTACGCTTATCGTAAGGGGAAAAGATTACGCTTAAACTAAGGGGAAAAGATTACGCTTAGCGAAAGGGGAAAAGATTACGCTTAGCGTAAGGGGAAAAGATTACGCTTAGGAAAAGGGGAAAAGATTACGCTTAGACTAAGGGGAAAAGATTACGCTTAAACTAAGGGGAAAAGATTAC…
mir-966	GCGGCCGCCCACACAGCGTGAACCCACACCCCCCACACAGCGTGAACCCACACCCGCCACACAGCGTGAACCCACACCGCCCACACAGCGTGAACCCACACCACCCACACAGCGTGAACCCACACGGCCCACACAGCGTGAACCCACACGGGCCACACAGCGTGAACCCACACGACCCACACAGCGTGAACCCACACGTGCCACACAGCGTGAACCCACACACCCCACACAGCGTGAACCCACACGTGCCACACAGCGTGAACCCACACCCCCCACACAGCGTGAACCCACACCCGCCACACAGCGTGAACCCACACCGCCCACACAGCGTGAACCCACACCACCCACACAGCGTGAACCCACACGGCCCACACAGCGTGAACCCACACGGGCCACACA…
mir-968	GCGGCCGCCAACCCTTTAATCTAACTACTTACCCTCAACCCTTTAATCTAACTACTTACCGCCAACCCTTTAATCTAACTACTTACCGGCAACCCTTTAATCTAACTACTTACCGTCAACCCTTTAATCTAACTACTTACGCCCAACCCTTTAATCTAACTACTTACGCGCAACCCTTTAATCTAACTACTTACGCTCAACCCTTTAATCTAACTACTTACGGTCAACCCTTTAATCTAACTACTTACGATCAACCCTTTAATCTAACTACTTACGCCCAACCCTTTAATCTAACTACTTACCCTCAACCCTTTAATCTAACTACTTACCGCCAACCCTTTAATCTAACTACTTACCGGCAACCCTTTAATCTAACTACTTACCGTCAACCCTTTAATC…
mir-969	GCGGCCGCAAAACTTGCATCTGGAACTCCGCGAAAACTTGCATCTGGAACTCCGCAAAAACTTGCATCTGGAACTCCGGTAAAACTTGCATCTGGAACTCCGAAAAAACTTGCATCTGGAACTCCGATAAAACTTGCATCTGGAACTCCACGAAAACTTGCATCTGGAACTCCGCGAAAACTTGCATCTGGAACTCCGCAAAAACTTGCATCTGGAACTCCGGTAAAACTTGCATCTGGAACTCCGATAAAACTTGCATCTGGAACTCCGCGAAAACTTGCATCTGGAACTCCGCAAAAACTTGCATCTGGAACTCCGGTAAAACTTGCATCTGGAACTCCGAAAAAACTTGCATCTGGAACTCCGATAAAACTTGCATCTGGAACTCCACGAAAACTT…
mir-970	GCGGCCGCATAGCCGCGCACTCTTATGACCCGATAGCCGCGCACTCTTATGACCCAATAGCCGCGCACTCTTATGACCAAATAGCCGCGCACTCTTATGACCATATAGCCGCGCACTCTTATGACCTCATAGCCGCGCACTCTTATGACCTAATAGCCGCGCACTCTTATGACGCCATAGCCGCGCACTCTTATGACGCGATAGCCGCGCACTCTTATGACGACATAGCCGCGCACTCTTATGACGCGATAGCCGCGCACTCTTATGACCCGATAGCCGCGCACTCTTATGACCCAATAGCCGCGCACTCTTATGACCAAATAGCCGCGCACTCTTATGACCATATAGCCGCGCACTCTTATGACCTCATAGCCGCGCACTCTTATGACCTAATAGCCG…
mir-971	GCGGCCGCTCACTGTAAGTCAAACACCAAGCCGTCACTGTAAGTCAAACACCAAGCGCTCACTGTAAGTCAAACACCAAGCGATCACTGTAAGTCAAACACCAAGCGTTCACTGTAAGTCAAACACCAAGCACTCACTGTAAGTCAAACACCAAGGCCTCACTGTAAGTCAAACACCAAGGCGTCACTGTAAGTCAAACACCAAGGCTTCACTGTAAGTCAAACACCAAGGGATCACTGTAAGTCAAACACCAAGCACTCACTGTAAGTCAAACACCAAGCCGTCACTGTAAGTCAAACACCAAGCGCTCACTGTAAGTCAAACACCAAGCGATCACTGTAAGTCAAACACCAAGCGTTCACTGTAAGTCAAACACCAAGCACTCACTGTAAGTCAAAC…
mir-972	GCGGCCGCGCCTAAATATGCAATTGTACACCCCGCCTAAATATGCAATTGTACACCCTGCCTAAATATGCAATTGTACACCGGGCCTAAATATGCAATTGTACACCGAGCCTAAATATGCAATTGTACACCACGCCTAAATATGCAATTGTACACCAGGCCTAAATATGCAATTGTACACCTTGCCTAAATATGCAATTGTACACACCGCCTAAATATGCAATTGTACACAGGGCCTAAATATGCAATTGTACACCAGGCCTAAATATGCAATTGTACACCCCGCCTAAATATGCAATTGTACACCCTGCCTAAATATGCAATTGTACACCGGGCCTAAATATGCAATTGTACACCGAGCCTAAATATGCAATTGTACACCACGCCTAAATATGCAATT…
mir-973	GCGGCCGCAAAATCGAAGTTCTGGACCAACCACGAAAAAATCGAAGTTCTGGACCAACCACTGAAAAATCGAAGTTCTGGACCAACCACGAAAAAATCGAAGTTCTGGACCAACCACTGAAAAATCGAAGTTCTGGACCAACCACGAAAAAATCGAAGTTCTGGACCAACCACTGAAAAATCGAAGTTCTGGACCAACCACGAAAAAATCGAAGTTCTGGACCAACCACTGAAAAATCGAAGTTCTGGACCAACCACGAAAAAATCGAAGTTCTGGACCAACCACTGAAAAATCGAAGTTCTGGACCAACCACGAAAAAATCGAAGTTCTGGACCAACCACTGAAAAATCGAAGTTCTGGACCAACCACGAAAAAATCGAAGTTCTGGACCAACCACTG…
mir-974	GCGGCCGCAATACTACTTAAAGCTCGCTTCCCAAATACTACTTAAAGCTCGCTTCCGCAATACTACTTAAAGCTCGCTTCCGAAATACTACTTAAAGCTCGCTTCGCAAATACTACTTAAAGCTCGCTTGCGCAATACTACTTAAAGCTCGCTTGCGAAATACTACTTAAAGCTCGCTTGGTCAATACTACTTAAAGCTCGCTTGTCAAATACTACTTAAAGCTCGCTTGTTCAATACTACTTAAAGCTCGCTTGTCAAATACTACTTAAAGCTCGCTTCCCAAATACTACTTAAAGCTCGCTTCCGCAATACTACTTAAAGCTCGCTTCCGAAATACTACTTAAAGCTCGCTTCGCAAATACTACTTAAAGCTCGCTTGCGCAATACTACTTAAAGCT…
mir-975	GCGGCCGCATACAGGATGTCCTAGTGTTTAGCCGATACAGGATGTCCTAGTGTTTAGCAGATACAGGATGTCCTAGTGTTTAGCATATACAGGATGTCCTAGTGTTTAGGATATACAGGATGTCCTAGTGTTTAGACGATACAGGATGTCCTAGTGTTTAGTCGATACAGGATGTCCTAGTGTTTAGTATATACAGGATGTCCTAGTGTTTAGTTGATACAGGATGTCCTAGTGTTTAGTTTATACAGGATGTCCTAGTGTTTAGACGATACAGGATGTCCTAGTGTTTAGCCGATACAGGATGTCCTAGTGTTTAGCAGATACAGGATGTCCTAGTGTTTAGCATATACAGGATGTCCTAGTGTTTAGGATATACAGGATGTCCTAGTGTTTAGACGA…
mir-976	GCGGCCGCGCATTGATGATTGTAATCCAACGGGGCATTGATGATTGTAATCCAACGAGGCATTGATGATTGTAATCCAACACGGCATTGATGATTGTAATCCAACAGGGCATTGATGATTGTAATCCAACATAGCATTGATGATTGTAATCCAACTTAGCATTGATGATTGTAATCCAAGCCGGCATTGATGATTGTAATCCAAGCGGGCATTGATGATTGTAATCCAAGCAGGCATTGATGATTGTAATCCAACTTAGCATTGATGATTGTAATCCAACGGGGCATTGATGATTGTAATCCAACGAGGCATTGATGATTGTAATCCAACACGGCATTGATGATTGTAATCCAACAGGGCATTGATGATTGTAATCCAACATAGCATTGATGATTGTAA…
mir-978	GCGGCCGCCTGCAATTTACCGACTGGACACCCCCTGCAATTTACCGACTGGACACCCGCTGCAATTTACCGACTGGACACCGCCTGCAATTTACCGACTGGACACCGACTGCAATTTACCGACTGGACACCGTCTGCAATTTACCGACTGGACACCATCTGCAATTTACCGACTGGACACCTTCTGCAATTTACCGACTGGACACGCCCTGCAATTTACCGACTGGACACGGACTGCAATTTACCGACTGGACACCTTCTGCAATTTACCGACTGGACACCCCCTGCAATTTACCGACTGGACACCCGCTGCAATTTACCGACTGGACACCGCCTGCAATTTACCGACTGGACACCGACTGCAATTTACCGACTGGACACCGTCTGCAATTTACCGACT…
mir-979	GCGGCCGCTTAGCCTGAAAGGGGAAGAACCCCTTAGCCTGAAAGGGGAAGAACCCATTAGCCTGAAAGGGGAAGAACCGATTAGCCTGAAAGGGGAAGAACCGTTTAGCCTGAAAGGGGAAGAACCTGTTAGCCTGAAAGGGGAAGAACCTATTAGCCTGAAAGGGGAAGAACGCCTTAGCCTGAAAGGGGAAGAACGCGTTAGCCTGAAAGGGGAAGAACGCATTAGCCTGAAAGGGGAAGAACCTATTAGCCTGAAAGGGGAAGAACCCCTTAGCCTGAAAGGGGAAGAACCCATTAGCCTGAAAGGGGAAGAACCGATTAGCCTGAAAGGGGAAGAACCGTTTAGCCTGAAAGGGGAAGAACCTGTTAGCCTGAAAGGGGAAGAACCTATTAGCCT…
mir-981	GCGGCCGCTGCAGGTTTCAGCACAACGAAGCCATGCAGGTTTCAGCACAACGAAGCGCTGCAGGTTTCAGCACAACGAAGCGGTGCAGGTTTCAGCACAACGAAGCGATGCAGGTTTCAGCACAACGAAGCACTGCAGGTTTCAGCACAACGAAGCAGTGCAGGTTTCAGCACAACGAAGGCATGCAGGTTTCAGCACAACGAAGGGATGCAGGTTTCAGCACAACGAAGGTCTGCAGGTTTCAGCACAACGAAGCACTGCAGGTTTCAGCACAACGAAGCCATGCAGGTTTCAGCACAACGAAGCGCTGCAGGTTTCAGCACAACGAAGCGGTGCAGGTTTCAGCACAACGAAGCGATGCAGGTTTCAGCACAACGAAGCACTGCAGGTTTCAGCACA…
mir-982	GCGGCCGCATTTACTTCATAAAGTCCAGGACCCCATTTACTTCATAAAGTCCAGGACCCGATTTACTTCATAAAGTCCAGGACCAAATTTACTTCATAAAGTCCAGGACCTCATTTACTTCATAAAGTCCAGGACCTAATTTACTTCATAAAGTCCAGGACCTTATTTACTTCATAAAGTCCAGGACGTCATTTACTTCATAAAGTCCAGGACGTAATTTACTTCATAAAGTCCAGGACGTTATTTACTTCATAAAGTCCAGGACCTAATTTACTTCATAAAGTCCAGGACCCCATTTACTTCATAAAGTCCAGGACCCGATTTACTTCATAAAGTCCAGGACCAAATTTACTTCATAAAGTCCAGGACCTCATTTACTTCATAAAGTCCAGGACCTAA…
mir-985	GCGGCCGCTGCCCGACCAACCAACATTTGGCCCTGCCCGACCAACCAACATTTGGCCGTGCCCGACCAACCAACATTTGGCCATGCCCGACCAACCAACATTTGGCCTTGCCCGACCAACCAACATTTGGCGCTGCCCGACCAACCAACATTTGGCGGTGCCCGACCAACCAACATTTGGCGATGCCCGACCAACCAACATTTGGCGTTGCCCGACCAACCAACATTTGGGCATGCCCGACCAACCAACATTTGGCGATGCCCGACCAACCAACATTTGGCCCTGCCCGACCAACCAACATTTGGCCGTGCCCGACCAACCAACATTTGGCCATGCCCGACCAACCAACATTTGGCCTTGCCCGACCAACCAACATTTGGCGCTGCCCGACCAACCAAC…
mir-988	GCGGCCGCGCGTGAGGTTCGTACAAGGGGCCCGGCGTGAGGTTCGTACAAGGGGCCCAGCGTGAGGTTCGTACAAGGGGCCCTGCGTGAGGTTCGTACAAGGGGCCGCGCGTGAGGTTCGTACAAGGGGCCGAGCGTGAGGTTCGTACAAGGGGCCACGCGTGAGGTTCGTACAAGGGGCCAGGCGTGAGGTTCGTACAAGGGGCCAAGCGTGAGGTTCGTACAAGGGGCCATGCGTGAGGTTCGTACAAGGGGCCGAGCGTGAGGTTCGTACAAGGGGCCCGGCGTGAGGTTCGTACAAGGGGCCCAGCGTGAGGTTCGTACAAGGGGCCCTGCGTGAGGTTCGTACAAGGGGCCGCGCGTGAGGTTCGTACAAGGGGCCGAGCGTGAGGTTCGTACA…
mir-989	GCGGCCGCGTTCCACTACAGACATCACACCCGGTTCCACTACAGACATCACACCGGGTTCCACTACAGACATCACACCAGGTTCCACTACAGACATCACACATGGTTCCACTACAGACATCACACTAGGTTCCACTACAGACATCACATGCGGTTCCACTACAGACATCACATGGGGTTCCACTACAGACATCACATAGGGTTCCACTACAGACATCACATATGGTTCCACTACAGACATCACACTAGGTTCCACTACAGACATCACACCCGGTTCCACTACAGACATCACACCGGGTTCCACTACAGACATCACACCAGGTTCCACTACAGACATCACACATGGTTCCACTACAGACATCACACTAGGTTCCACTACAGACATCACATGCGGTTCCAC…
mir-991	GCGGCCGCACTTTCCAAAATGAACTTTAACCCCACTTTCCAAAATGAACTTTAACCCAACTTTCCAAAATGAACTTTAACGCCACTTTCCAAAATGAACTTTAACAGAACTTTCCAAAATGAACTTTAACATAACTTTCCAAAATGAACTTTAACTCAACTTTCCAAAATGAACTTTAAGGCCACTTTCCAAAATGAACTTTAAACCAACTTTCCAAAATGAACTTTAAAACCACTTTCCAAAATGAACTTTAACATAACTTTCCAAAATGAACTTTAACCCCACTTTCCAAAATGAACTTTAACCCAACTTTCCAAAATGAACTTTAACGCCACTTTCCAAAATGAACTTTAACAGAACTTTCCAAAATGAACTTTAACATAACTTTCCAAAATGAAC…
mir-992	GCGGCCGCCTTAGTACCATTTCGTGTACTCCCCCTTAGTACCATTTCGTGTACTCCCTCTTAGTACCATTTCGTGTACTCCGCCTTAGTACCATTTCGTGTACTCCACCTTAGTACCATTTCGTGTACTCCATCTTAGTACCATTTCGTGTACTCGCTCTTAGTACCATTTCGTGTACTCGACCTTAGTACCATTTCGTGTACTCGATCTTAGTACCATTTCGTGTACTCGTTCTTAGTACCATTTCGTGTACTCGACCTTAGTACCATTTCGTGTACTCCCCCTTAGTACCATTTCGTGTACTCCCTCTTAGTACCATTTCGTGTACTCCGCCTTAGTACCATTTCGTGTACTCCACCTTAGTACCATTTCGTGTACTCCATCTTAGTACCATTTCGT…
mir-994	GCGGCCGCATCACGGCTAATATTCCTTAGCCCAATCACGGCTAATATTCCTTAGCCCTATCACGGCTAATATTCCTTAGCCGGATCACGGCTAATATTCCTTAGCCGTATCACGGCTAATATTCCTTAGCCAGATCACGGCTAATATTCCTTAGCGCCATCACGGCTAATATTCCTTAGCGCAATCACGGCTAATATTCCTTAGCGCTATCACGGCTAATATTCCTTAGCGGCATCACGGCTAATATTCCTTAGCGCAATCACGGCTAATATTCCTTAGCCCAATCACGGCTAATATTCCTTAGCCCTATCACGGCTAATATTCCTTAGCCGGATCACGGCTAATATTCCTTAGCCGTATCACGGCTAATATTCCTTAGCCAGATCACGGCTAATATTC…
mir-997	GCGGCCGCTGAAACTCCAGCAGTTTGGGCCCTTGAAACTCCAGCAGTTTGGGCCTCTGAAACTCCAGCAGTTTGGGCGCTTGAAACTCCAGCAGTTTGGGCGGCTGAAACTCCAGCAGTTTGGGCGGATGAAACTCCAGCAGTTTGGGCGACTGAAACTCCAGCAGTTTGGGCGATTGAAACTCCAGCAGTTTGGGCGTCTGAAACTCCAGCAGTTTGGGCAGATGAAACTCCAGCAGTTTGGGCGTCTGAAACTCCAGCAGTTTGGGCCCTTGAAACTCCAGCAGTTTGGGCCTCTGAAACTCCAGCAGTTTGGGCGCTTGAAACTCCAGCAGTTTGGGCGGCTGAAACTCCAGCAGTTTGGGCGGATGAAACTCCAGCAGTTTGGGCGACTGAAACT…
mir-999	GCGGCCGCAGACACAGTCATGAGTTAACACGCCAGACACAGTCATGAGTTAACACGGCAGACACAGTCATGAGTTAACACGTCAGACACAGTCATGAGTTAACACACCAGACACAGTCATGAGTTAACACTATAGACACAGTCATGAGTTAACAGCGCAGACACAGTCATGAGTTAACAGGGCAGACACAGTCATGAGTTAACAGGTCAGACACAGTCATGAGTTAACAGACCAGACACAGTCATGAGTTAACACTATAGACACAGTCATGAGTTAACACGCCAGACACAGTCATGAGTTAACACGGCAGACACAGTCATGAGTTAACACGTCAGACACAGTCATGAGTTAACACACCAGACACAGTCATGAGTTAACACTATAGACACAGTCATGAGT…
mir-1000	GCGGCCGCACTGCTGTGGTCGACAATATCCCCACTGCTGTGGTCGACAATATCCCGACTGCTGTGGTCGACAATATCCCTACTGCTGTGGTCGACAATATCCGCACTGCTGTGGTCGACAATATCCGGACTGCTGTGGTCGACAATATCCTCACTGCTGTGGTCGACAATATCGCGACTGCTGTGGTCGACAATATCGCAACTGCTGTGGTCGACAATATCGGAACTGCTGTGGTCGACAATATCCGCACTGCTGTGGTCGACAATATCCCCACTGCTGTGGTCGACAATATCCCGACTGCTGTGGTCGACAATATCCCTACTGCTGTGGTCGACAATATCCGCACTGCTGTGGTCGACAATATCCGGACTGCTGTGGTCGACAATATCCTCACTGCTG…
mir-1004	GCGGCCGCCTGTGAGGGACACATGTGAGAGCGTCTGTGAGGGACACATGTGAGAGGATCTGTGAGGGACACATGTGAGAACGTCTGTGAGGGACACATGTGAGAACATCTGTGAGGGACACATGTGAGAAGGTCTGTGAGGGACACATGTGAGAAGATCTGTGAGGGACACATGTGAGATGGTCTGTGAGGGACACATGTGAGAGCGTCTGTGAGGGACACATGTGAGAGGATCTGTGAGGGACACATGTGAGAACATCTGTGAGGGACACATGTGAGAGCGTCTGTGAGGGACACATGTGAGAGGATCTGTGAGGGACACATGTGAGAACGTCTGTGAGGGACACATGTGAGAACATCTGTGAGGGACACATGTGAGAAGGTCTGTGAGGGACACATG…
mir-1005	GCGGCCGCCTGCGAATTTTCATTCCAGAACCGCTGCGAATTTTCATTCCAGAACCACTGCGAATTTTCATTCCAGAACAACTGCGAATTTTCATTCCAGAACATCTGCGAATTTTCATTCCAGAACTACTGCGAATTTTCATTCCAGAAGCACTGCGAATTTTCATTCCAGAAGGACTGCGAATTTTCATTCCAGAAGGTCTGCGAATTTTCATTCCAGAAGATCTGCGAATTTTCATTCCAGAACTACTGCGAATTTTCATTCCAGAACCGCTGCGAATTTTCATTCCAGAACCACTGCGAATTTTCATTCCAGAACAACTGCGAATTTTCATTCCAGAACATCTGCGAATTTTCATTCCAGAACTACTGCGAATTTTCATTCCAGAAGCACTGCGAA…
mir-1006	GCGGCCGCCTATGAATAAGTTACGAATTTAGCGCCTATGAATAAGTTACGAATTTAGCGTCTATGAATAAGTTACGAATTTAGCATCTATGAATAAGTTACGAATTTAGAGCCTATGAATAAGTTACGAATTTAGATGCTATGAATAAGTTACGAATTTAGTTTCTATGAATAAGTTACGAATTTAACCGCTATGAATAAGTTACGAATTTAACGCCTATGAATAAGTTACGAATTTAACGACTATGAATAAGTTACGAATTTAGAGCCTATGAATAAGTTACGAATTTAGCGCCTATGAATAAGTTACGAATTTAGCGTCTATGAATAAGTTACGAATTTAGCATCTATGAATAAGTTACGAATTTAGAGCCTATGAATAAGTTACGAATTTAGATGC…
mir-1007	GCGGCCGCTGCAAACAGTTTATGAGCTTACCGATGCAAACAGTTTATGAGCTTACGCATGCAAACAGTTTATGAGCTTACGGATGCAAACAGTTTATGAGCTTACACATGCAAACAGTTTATGAGCTTAGCCATGCAAACAGTTTATGAGCTTAGCGATGCAAACAGTTTATGAGCTTAGGCATGCAAACAGTTTATGAGCTTATCGATGCAAACAGTTTATGAGCTTATGCATGCAAACAGTTTATGAGCTTACACATGCAAACAGTTTATGAGCTTACCGATGCAAACAGTTTATGAGCTTACGCATGCAAACAGTTTATGAGCTTACGGATGCAAACAGTTTATGAGCTTACACATGCAAACAGTTTATGAGCTTAGCCATGCAAACAGTTTATGA…
mir-1008	GCGGCCGCTGTAAACACTTTAGCTGTGACGCCTGTAAACACTTTAGCTGTGACGCATGTAAACACTTTAGCTGTGACGCTTGTAAACACTTTAGCTGTGACGGCTGTAAACACTTTAGCTGTGACGGGTGTAAACACTTTAGCTGTGACGATTGTAAACACTTTAGCTGTGACATCTGTAAACACTTTAGCTGTGACATGTGTAAACACTTTAGCTGTGACTCATGTAAACACTTTAGCTGTGACATGTGTAAACACTTTAGCTGTGACGCCTGTAAACACTTTAGCTGTGACGCATGTAAACACTTTAGCTGTGACGCTTGTAAACACTTTAGCTGTGACGGCTGTAAACACTTTAGCTGTGACGGGTGTAAACACTTTAGCTGTGACGATTGTAAAC…
mir-1009	GCGGCCGCCTGAAATGTAATTATTTTGAGACCCCCTGAAATGTAATTATTTTGAGACCCGCTGAAATGTAATTATTTTGAGACCCTCTGAAATGTAATTATTTTGAGACCGCCTGAAATGTAATTATTTTGAGACCGGCTGAAATGTAATTATTTTGAGACCGACTGAAATGTAATTATTTTGAGACCATCTGAAATGTAATTATTTTGAGACCTCCTGAAATGTAATTATTTTGAGACCTTCTGAAATGTAATTATTTTGAGACCGACTGAAATGTAATTATTTTGAGACCCCCTGAAATGTAATTATTTTGAGACCCGCTGAAATGTAATTATTTTGAGACCCTCTGAAATGTAATTATTTTGAGACCGCCTGAAATGTAATTATTTTGAGACCGGC…
mir-1011	GCGGCCGCCTGCGAGCGATACTACCAATAACCCGCTGCGAGCGATACTACCAATAACCGGCTGCGAGCGATACTACCAATAACCGACTGCGAGCGATACTACCAATAACCTTCTGCGAGCGATACTACCAATAACGCGCTGCGAGCGATACTACCAATAACGCACTGCGAGCGATACTACCAATAACGCTCTGCGAGCGATACTACCAATAACGGTCTGCGAGCGATACTACCAATAACGTGCTGCGAGCGATACTACCAATAACCGACTGCGAGCGATACTACCAATAACCCGCTGCGAGCGATACTACCAATAACCGGCTGCGAGCGATACTACCAATAACCGACTGCGAGCGATACTACCAATAACCTTCTGCGAGCGATACTACCAATAACGCGC…
mir-1012	GCGGCCGCCTATGGGGAAAAGATTGACTAACCCGCTATGGGGAAAAGATTGACTAACCCTCTATGGGGAAAAGATTGACTAACCGCCTATGGGGAAAAGATTGACTAACCGACTATGGGGAAAAGATTGACTAACATGCTATGGGGAAAAGATTGACTAACATACTATGGGGAAAAGATTGACTAACATTCTATGGGGAAAAGATTGACTAACTCGCTATGGGGAAAAGATTGACTAACTCACTATGGGGAAAAGATTGACTAACATTCTATGGGGAAAAGATTGACTAACCCGCTATGGGGAAAAGATTGACTAACCCTCTATGGGGAAAAGATTGACTAACCGCCTATGGGGAAAAGATTGACTAACCGACTATGGGGAAAAGATTGACTAACATGC…
mir-1013	GCGGCCGCCGAGTTCGGTAACTTTTATCCCGCGAGTTCGGTAACTTTTATCCGCCGAGTTCGGTAACTTTTATCCGGCGAGTTCGGTAACTTTTATCCAACGAGTTCGGTAACTTTTATCCTCCGAGTTCGGTAACTTTTATCGCCCGAGTTCGGTAACTTTTATCGCGCGAGTTCGGTAACTTTTATCGGCCGAGTTCGGTAACTTTTATCGACCGAGTTCGGTAACTTTTATCCAACGAGTTCGGTAACTTTTATCCCGCGAGTTCGGTAACTTTTATCCGCCGAGTTCGGTAACTTTTATCCGGCGAGTTCGGTAACTTTTATCCAACGAGTTCGGTAACTTTTATCCTCCGAGTTCGGTAACTTTTATCGCCCGAGTTCGGTAACTTTTATCGCG…
mir-1014	GCGGCCGCCTGCAAATGTTTTGAATTTTCGCGCTGCAAATGTTTTGAATTTTCGCACTGCAAATGTTTTGAATTTTCGGACTGCAAATGTTTTGAATTTTCGATCTGCAAATGTTTTGAATTTTCGTACTGCAAATGTTTTGAATTTTCTGCCTGCAAATGTTTTGAATTTTCTGTCTGCAAATGTTTTGAATTTTCTAACTGCAAATGTTTTGAATTTTACCGCTGCAAATGTTTTGAATTTTCTAACTGCAAATGTTTTGAATTTTCGCGCTGCAAATGTTTTGAATTTTCGCACTGCAAATGTTTTGAATTTTCGGACTGCAAATGTTTTGAATTTTCGATCTGCAAATGTTTTGAATTTTCGTACTGCAAATGTTTTGAATTTTCTGCCTGCAAA…
mir-1015	GCGGCCGCCTGCAAGAGATACTCCCAGGACCCGCTGCAAGAGATACTCCCAGGACCCACTGCAAGAGATACTCCCAGGACCGCCTGCAAGAGATACTCCCAGGACCGGCTGCAAGAGATACTCCCAGGACCGTCTGCAAGAGATACTCCCAGGACCATCTGCAAGAGATACTCCCAGGACCTGCTGCAAGAGATACTCCCAGGACCTTCTGCAAGAGATACTCCCAGGACGCCCTGCAAGAGATACTCCCAGGACCGGCTGCAAGAGATACTCCCAGGACCCGCTGCAAGAGATACTCCCAGGACCCACTGCAAGAGATACTCCCAGGACCGCCTGCAAGAGATACTCCCAGGACCGGCTGCAAGAGATACTCCCAGGACCGTCTGCAAGAGATACTCC…
mir-1017	GCGGCCGCGGATGAGTTTGCATGAGCTTTCCCGCGGATGAGTTTGCATGAGCTTTCCCGTGGATGAGTTTGCATGAGCTTTCCCACGGATGAGTTTGCATGAGCTTTCCCATGGATGAGTTTGCATGAGCTTTCCCTAGGATGAGTTTGCATGAGCTTTCCCTTGGATGAGTTTGCATGAGCTTTCCGGCGGATGAGTTTGCATGAGCTTTCCGGGGGATGAGTTTGCATGAGCTTTCCGGAGGATGAGTTTGCATGAGCTTTCCCTAGGATGAGTTTGCATGAGCTTTCCCGCGGATGAGTTTGCATGAGCTTTCCCGTGGATGAGTTTGCATGAGCTTTCCCACGGATGAGTTTGCATGAGCTTTCCCATGGATGAGTTTGCATGAGCTTTCCCTAG…
