# Supplementary material for: A transgenic resource for conditional competitive inhibition of conserved Drosophila microRNAs
Source: Nat Commun. 2015 Jun 17;6:7279. doi: 10.1038/ncomms8279 (PMC4471878; doi:10.1038/ncomms8279)
Supplement: Supplementary Data 2 — Primary lethality screen: ubiquitous miR-SP expression (tubulin-Gal4 driver). Viability was defined as percentage of eclosing adults from +/miR-SP;tubulin-Gal4/miR-SP animals relative to +/miR-SP;TM3,Sb/miR-SP controls from the same genetic cross. Note that reduced viability in miR-79SP, miR-307SP, miR-314SP and miR-975SP crosses are likely to be off target effects, and these lines were subsequently removed from the collection. [file ncomms8279-s3.xls]

## Sheet: CONSERVED
	miR-SP-INDUCED LETHALITY (tub-Gal4 DRIVER)
	GENOTYPE	miR-SP	CONTROL	RATIO	% VIABILITY
	CantonS x TM3,Sb/+ virgins	282	204	0.58	100
	Scramble	704	494	0.587646	101.275
	Bantam-SP	25	274	0.083612	14.4097
	let-7SP	95	92	0.508021	87.5526
	miR-1SP	308	205	0.60039	103.471
	mir-2aSP	89	252	0.26	44.9803
	mir-2bSP	147	239	0.380829	65.6322
	mir-2cSP	143	202	0.414493	71.43
	mir-3SP	120	96	0.555556	95.74
	mir-4SP	112	58	0.658824	113.54
	mir-6SP	73	56	0.565891	97.526
	mir-7SP	125	67	0.651042	112.201
	mir-8SP	129	235	0.354396	61.0767
	mir-9bSP	2	268	0.00740741	1.2766
	mir-9cSP	105	295	0.2625	45.2394
	mir-10SP	136	106	0.561983	96.8525
	mir-11SP	97	93	0.510526	87.9843
	mir-12SP	143	129	0.525735	90.6054
	mir-13aSP	35	223	0.135659	23.3795
	mir-13bSP	108	154	0.412214	71.04
	mir-14SP	59	192	0.23506	40.5103
	mir-31aSP	100	62	0.617284	106.383
	mir-31bSP	109	320	0.254079	43.7881
	mir-33SP	145	106	0.577689	99.5592
	mir-34SP	102	74	0.579545	99.8791
	mir-79SP	48	108	0.307692	53.0278
	mir-92aSP	74	62	0.544118	93.7735
	mir-92bSP	78	71	0.52349	90.2185
	mir-100SP	200	145	0.57971	99.91
	mir-124SP	140	102	0.578512	99.7011
	mir-125SP	150	86	0.635593	109.538
	mir-133SP	60	57	0.512821	88.3797
	mir-137SP	115	60	0.657143	113.252
	mir-184SP	94	109	0.463054	79.803
	mir-190SP	59	78	0.430657	74.2196
	mir-193SP	112	84	0.571429	98.4802
	mir-210SP	239	115	0.675141	116.354
	mir-219SP	241	158	0.60401	104.095
	mir-263aSP	155	124	0.555556	95.74
	mir-263bSP	174	118	0.59589	102.696
	mir-274SP	123	54	0.694915	119.762
	mir-276aSP	78	47	0.624	107.54
	mir-276bSP	87	59	0.59589	102.696
	mir-277SP	112	99	0.530806	91.4793
	miR-279SP	91	89	0.505556	87.13
	mir-281-1*SP	111	91	0.549505	94.7019
	mir-281-2*SP	133	91	0.59375	102.327
	mir-283SP	153	117	0.566667	97.6596
	mir-285SP	176	101	0.635379	109.5
	miR-286SP	77	63	0.55	94.79
	mir-304SP	130	68	0.656566	113.153
	mir-306SP	79	58	0.576642	99.3788
	mir-308SP	139	98	0.586498	101.077
	mir-310SP	159	136	0.538983	92.8886
	mir-311SP	125	107	0.538793	92.8558
	mir-312SP	200	90	0.689655	118.855
	mir-313SP	147	64	0.696682	120.067
	mir-314SP	15	234	0.060241	10.382
	mir-316SP	142	145	0.494774	85.2695
	mir-318SP	105	97	0.519802	89.5829
	mir-375SP	114	134	0.459677	79.221
	mir-957SP	152	113	0.573585	98.8519
	mir-960SP	135	185	0.421875	72.7061
	mir-961SP	59	78	0.430657	74.2196
	mir-963SP	91	60	0.602649	103.861
	mir-964SP	112	50	0.691358	119.149
	mir-967SP	113	49	0.697531	120.213
	mir-977SP	94	74	0.559524	96.43
	mir-980SP	151	110	0.578544	99.7065
	mir-983SP	128	85	0.600939	103.566
	mir-984SP	119	97	0.550926	94.9468
	miR-987SP	213	218	0.4942	85.17
	mir-986SP	175	13	0.930851	160.423
	mir-990SP	132	124	0.515625	88.863
	mir-993SP	210	153	0.578512	99.7011
	miR-996SP	443	377	0.540244	93.11
	mir-998SP	149	98	0.603239	103.962
	mir-1001SP	198	186	0.515625	88.863
	mir-1002SP	125	121	0.50813	87.5714
	mir-1003SP	161	110	0.594096	102.387
	mir-1010SP	201	162	0.553719	95.4282
	mir-1016SP	109	106	0.506977	87.3726

## Sheet: NON-CONSERVED
	miR-SP-INDUCED LETHALITY (tub-Gal4 DRIVER)
	GENOTYPE	miR-SP	CONTROL	RATIO	% VIABILITY
	CantonS x TM3,Sb/+ virgins	282	204	0.58	100
	Scramble	704	494	0.587646	101.275
	mir-5	144	112	0.5625	96.9415
	mir-87	128	86	0.598131	103.082
	mir-252	85	78	0.521472	89.8708
	mir-275	110	46	0.705128	121.522
	mir-276*	167	50	0.769585	132.631
	mir-278	144	166	0.464516	80.0549
	mir-281	303	177	0.63125	108.79
	mir-282	204	99	0.673267	116.031
	mir-284	77	83	0.48125	82.9388
	mir-287	247	137	0.643229	110.854
	mir-288	182	120	0.602649	103.861
	mir-289	246	104	0.702857	121.131
	mir-303	251	141	0.640306	110.351
	mir-305	106	97	0.522167	89.9906
	mir-307	187	275	0.404762	69.7568
	mir-309	129	98	0.568282	97.938
	mir-315	85	77	0.524691	90.4255
	mir-317	48	35	0.578313	99.6668
	mir-927	118	126	0.483607	83.345
	mir-929	178	134	0.570513	98.3224
	mir-932	334	255	0.567063	97.7278
	mir-954	171	113	0.602113	103.768
	mir-955	153	107	0.588462	101.416
	mir-956	240	130	0.648649	111.788
	mir-958	149	75	0.665179	114.637
	mir-959	100	90	0.526316	90.7055
	mir-962	151	110	0.578544	99.7065
	mir-965	41	31	0.569444	98.1383
	mir-966	108	103	0.511848	88.2122
	mir-968	171	108	0.612903	105.628
	mir-969	199	131	0.60303	103.926
	mir-970	209	132	0.612903	105.628
	mir-971	301	105	0.741379	127.77
	mir-972	166	131	0.558923	96.325
	mir-973	139	113	0.551587	95.0608
	mir-974	131	119	0.524	90.3064
	mir-975	120	166	0.41958	72.3107
	mir-976	156	118	0.569343	98.1208
	mir-978	21	66	0.241379	41.5994
	mir-979	47	42	0.52809	91.0112
	mir-981	167	113	0.596429	102.789
	mir-982	526	345	0.603904	104.077
	mir-985	129	52	0.712707	122.828
	mir-988	139	52	0.727749	125.421
	mir-989	236	133	0.639566	110.223
	mir-991	67	59	0.531746	91.6413
	mir-992	320	206	0.608365	104.846
	mir-994	371	197	0.653169	112.567
	mir-997	89	84	0.514451	88.6607
	mir-999	320	189	0.628684	108.348
	mir-1000	127	118	0.518367	89.3356
	mir-1004	160	137	0.538721	92.8433
	mir-1005	79	66	0.544828	93.8958
	mir-1006	112	152	0.424242	73.1141
	mir-1007	121	93	0.565421	97.4448
	mir-1008	93	71	0.567073	97.7296
	mir-1009	97	95	0.505208	87.0678
	mir-1011	379	216	0.636975	109.777
	mir-1012	150	71	0.678733	116.973
	mir-1013	306	180	0.62963	108.511
	mir-1014	198	121	0.62069	106.97
	mir-1015	294	165	0.640523	110.388
	mir-1017	188	109	0.632997	109.091
