# Supplementary material for: A transgenic resource for conditional competitive inhibition of conserved Drosophila microRNAs
Source: Nat Commun. 2015 Jun 17;6:7279. doi: 10.1038/ncomms8279 (PMC4471878; doi:10.1038/ncomms8279)
Supplement: Supplementary Data 3 — Benchmark comparison of viability phenotypes to miRNA null mutants. [file ncomms8279-s4.xls]

## Sheet: Sheet1
miR-SP vs NULL					NOT COMPARABLE
Confirmed (reduced viability)	Confirmed (WT viability)	False negative	False positive	miR families	NULL not available	NULL not tested	NULL deletes miR clusters	NULL complementation inconclusive
Bantam	miR-10	miR-1	miR-14	miR-2a	miR-978	miR-7	miR-100, let-7, miR-125	miR-1000
miR-2c	miR-31a	miR-11	miR-79	miR-2b	miR-1006		miR-275, miR-305	miR-318
miR-13a	miR-33	miR-190	miR-307	miR-9b	miR-12		miR-279, miR-996
miR-13b	miR-87	miR-263a	miR-975	miR-9c	miR-287		miR-309, miR-3, miR-286, miR-4,miR-5,miR-6
miR-8	miR-92a	miR-276a, miR-276*		miR-31b	miR-288
	miR-92b	miR-276b			miR-289
	miR-124	miR-1010			miR-315
	miR-133				miR-954
	miR-137				miR-979
	miR-184				miR-985
	miR-193				miR-991
	miR-210				miR-992
	miR-219				miR-993
	miR-252				miR-997
	miR-263b				miR-998
	miR-274				miR-1001
	miR-277, miR-34				miR-1004
	miR-278				miR-1005
	miR-281-1, miR-281-2				miR-1007
	miR-282				miR-1008
	miR-283				miR-1009
	miR-284				miR-1011
	miR-285				miR-1012
	miR-304				miR-1013
	miR-308				miR-1014
	miR-306				miR-1015
	miR-313,miR-312, miR-311, miR-310				miR-1016
	miR-316
	miR-317
	miR-375
	miR-927
	miR-929
	miR-932
	miR-955
	miR-956
	miR-957
	miR-958
	miR-959
	miR-960
	miR-961
	miR-962
	miR-963, miR-964
	miR-965
	miR-966
	miR-967
	miR-968, miR-1002
	miR-969
	miR-970
	miR-971
	miR-972, miR-973, miR-974
	miR-976, miR-977
	miR-980
	miR-981
	miR-982, miR-303
	miR-984, miR-983-1, miR-983-2
	miR-986
	miR-987
	miR-988
	miR-989
	miR-990
	miR-994
	miR-999
	miR-1003
	miR-1017
SUMMARY (%)
82.8283		8.08081	4.0404	5.05051
