# Supplementary material for: A transgenic resource for conditional competitive inhibition of conserved Drosophila microRNAs
Source: Nat Commun. 2015 Jun 17;6:7279. doi: 10.1038/ncomms8279 (PMC4471878; doi:10.1038/ncomms8279)
Supplement: Supplementary Data 4 — Primary flight screen: muscle-specific miR-SP expression (dMef2-Gal4 driver). Each genotype was tested in triplicate with n=20 animals for each experiment, 10 days and 30 days after eclosion. [file ncomms8279-s5.xls]

## Sheet: miR-SP Flight
	10 Day		30 Day
Genotype	FLIGHTLESS	%	FLIGHTLESS	%
CantonS x DmefSP	0	0	2	10
	0	0	0	0
	0	0	1	5
	0	0	1	5
ScrambleSP	0	0	7	35
	1	5	4	20
	0	0	2	10
	0.333333	1.66667	3	15
			6	30
			4.4	22
BantamSP	0	0	19	95
	1	5	19	95
	0	0	16	80
	0.333333	1.66667	18	90
let-7SP	1	5	0	0
	0	0	0	0
	1	5	1	5
	0.666667	3.33333	0.333333	1.66667
miR-1SP	2	10	17	85
	2	10	19	95
	1	5	20	100
	1.66667	8.33333	18.6667	93.3333
miR-2aSP	0	0	13	65
	0	0	16	80
	1	5	13	65
	0.333333	1.66667	14	70
miR-2bSP	12	60	20	100
	14	70	20	100
	11	55	20	100
	12.3333	61.6667	20	100
miR-2cSP	7	35	20	100
	10	50	20	100
	9	45	15	75
	8.66667	43.3333	18.3333	91.6667
miR-7SP	1	5	18	90
	0	0	20	100
	0	0	20	100
	0.333333	1.66667	19.3333	96.6667
miR-8SP	0	0	0	0
	0	0	5	25
	0	0	7	35
	0	0	4	20
miR-9bSP	0	0	0	0
	0	0	3	15
	0	0	2	10
	0	0	1.66667	8.33333
miR-9cSP	1	5	4	20
	0	0	1	5
	2	10	8	40
	1	5	4.33333	21.6667
miR-10SP	1	5	3	15
	3	15	6	30
	1	5	3	15
	1.66667	8.33333	4	20
miR-11SP	1	5	7	35
	1	5	7	35
	1	5	3	15
	1	5	5.66667	28.3333
miR-12SP	0	0	8	40
	0	0	7	35
	0	0	4	20
	0	0	6.33333	31.6667
miR-13aSP	4	20	12	60
	10	50	11	55
	11	55	11	55
	8.33333	41.6667	11.3333	56.6667
miR-13bSP	0	0	20	100
	0	0	14	70
	4	20	20	100
	1.33333	6.66667	18	90
miR-14SP	0	0	7	35
	1	5	4	20
	1	5	4	20
	0.666667	3.33333	5	25
miR-31aSP	0	0	17	85
	2	10	20	100
	3	15	18	90
	1.66667	8.33333	18.3333	91.6667
miR-31bSP	10	50	18	90
	10	50	20	100
	15	75	19	95
	11.6667	58.3333	19	95
miR-33SP	0	0	0	0
	0	0	2	10
	0	0	3	15
	0	0	1.66667	8.33333
miR-34SP	4	20	20	100
	0	0	20	100
	3	15	20	100
	2.33333	11.6667	20	100
miR-79SP	0	0	5	25
	0	0	4	20
	0	0	2	10
	0	0	3.66667	18.3333
miR-92bSP	0	0	5	25
	0	0	5	25
	0	0	5	25
	0	0	5	25
miR-100SP	0	0	3	15
	0	0	3	15
	0	0	1	5
	0	0	2.33333	11.6667
miR-124SP	0	0	8	40
	1	5	7	35
	1	5	5	25
	0.666667	3.33333	6.66667	33.3333
miR-125SP	0	0	8	40
	0	0	8	40
	2	10	6	30
	0.666667	3.33333	7.33333	36.6667
miR-133SP	1	5	5	25
	0	0	4	20
	0	0	2	10
	0.333333	1.66667	3.66667	18.3333
miR-137SP	0	0	1	5
	1	5	1	5
	0	0	2	10
	0.333333	1.66667	1.33333	6.66667
miR-184SP	0	0	9	45
	0	0	8	40
	0	0	9	45
	0	0	8.66667	43.3333
miR-190SP	3	15	19	95
	3	15	20	100
	4	20	18	90
	3.33333	16.6667	19	95
miR-210SP	3	15	8	40
	1	5	11	55
	0	0	9	45
	1.33333	6.66667	9.33333	46.6667
miR-219SP	1	5	4	20
	1	5	6	30
	0	0	8	40
	0.666667	3.33333	6	30
miR-263aSP	2	10	10	50
	3	15	2	10
	1	5	3	15
	2	10	5	25
miR-263bSP	2	10	3	15
	1	5	9	45
	1	5	16	80
	1.33333	6.66667	9.33333	46.6667
miR-274SP	0	0	5	25
	1	5	1	5
	0	0	7	35
	0.333333	1.66667	4.33333	21.6667
miR-275SP	1	5	1	5
	1	5	1	5
	0	0	6	30
	0.666667	3.33333	2.66667	13.3333
miR-276aSP	0	0	1	5
	1	5	1	5
	0	0	0	0
	0.333333	1.66667	0.666667	3.33333
miR-276bSP	0	0	3	15
	0	0	1	5
	1	5	1	5
	0.333333	1.66667	1.66667	8.33333
miR-277SP	3	15	18	90
	3	15	10	50
	0	0	16	80
	2	10	14.6667	73.3333
miR-279SP	0	0	3	15
	0	0	1	5
	1	5	1	5
	0.333333	1.66667	1.66667	8.33333
miR-281-1*SP	2	10	8	40
	1	5	8	40
	2	10	5	25
	1.66667	8.33333	7	35
miR-281-2*SP	1	5	10	50
	1	5	5	25
	0	0	8	40
	0.666667	3.33333	7.66667	38.3333
miR-304SP	1	5	15	75
	0	0	18	90
	0	0	6	30
	0.333333	1.66667	13	65
miR-306SP	0	0	17	85
	0	0	11	55
	1	5	9	45
	0.333333	1.66667	12.3333	61.6667
miR-308SP	2	10	6	30
	0	0	11	55
	1	5	2	10
	1	5	6.33333	31.6667
miR-313SP	1	5	4	20
	0	0	2	10
	0	0	1	5
	0.333333	1.66667	2.33333	11.6667
miR-316SP	1	5	2	10
	0	0	7	35
	1	5	4	20
	0.666667	3.33333	4.33333	21.6667
miR-375SP	0	0	3	15
	0	0	8	40
	0	0	10	50
	0	0	7	35
miR-957SP	2	10	18	90
	2	10	15	75
	0	0	16	80
	1.33333	6.66667	16.3333	81.6667
miR-980SP	0	0	5	25
	1	5	5	25
	2	10	2	10
	1	5	4	20
miR-986SP	0	0	15	75
	4	20	15	75
	6	30	19	95
	3.33333	16.6667	16.3333	81.6667
miR-987SP	20	100	20	100
	20	100	20	100
	19	95	20	100
	19.6667	98.3333	20	100
miR-993SP	0	0	10	50
	2	10	16	80
	0	0	15	75
	0.666667	3.33333	13.6667	68.3333
miR-996SP	4	20	4	20
	3	15	4	20
	8	40	2	10
	5	25	3.33333	16.6667
miR-998SP	0	0	3	15
	0	0	2	10
	0	0	2	10
	0	0	2.33333	11.6667
miR-1001SP	7	35	20	100
	13	65	20	100
	16	80	20	100
	12	60	20	100
miR-1003SP	0	0	3	15
	1	5	8	40
	0	0	9	45
	0.333333	1.66667	6.66667	33.3333
miR-1004SP	0	0	6	30
	0	0	7	35
	0	0	8	40
	0	0	7	35
miR-1010SP	1	5	8	40
	0	0	6	30
	0	0	7	35
	0.333333	1.66667	7	35
