# Supplementary material for: A transgenic resource for conditional competitive inhibition of conserved Drosophila microRNAs
Source: Nat Commun. 2015 Jun 17;6:7279. doi: 10.1038/ncomms8279 (PMC4471878; doi:10.1038/ncomms8279)
Supplement: Supplementary Data 5 — The raw data for Nanostring nCounter profile of mature steady state miRNA levels in miR-34 null and dMef2-Gal4;miR-34SP compared to wild type and dMef2- Gal4;UAS-Scramble-SP controls, respectively. Data was analyzed using the NanoStringNorm R package; p values are indicated for each pairwise comparison of expression values (t-test). [file ncomms8279-s6.xls]

## Sheet: Nanostring
Name	miR.scr.SP_1	miR.scr.SP_2	miR.34.SP_1	miR.34.SP_2	miR.34.null_1	miR.34.null_2	iso.1.2.3_1	iso.1.2.4_2
dme-bantam-3p	217	234	228	361	271	197	401	356
dme-let-7-5p	451	404	366	482	375	315	640	605
dme-miR-1-3p	5003	5544	5751	8511	5064	4445	9978	8670
dme-miR-10-3p	607	650	506	611	640	654	728	877
dme-miR-10-5p	339	302	328	382	322	322	422	470
dme-miR-100-5p	312	389	408	462	482	433	707	735
dme-miR-1000-5p	294	437	405	481	419	366	529	502
dme-miR-1001-5p	7	5	4	10	1	5	6	5
dme-miR-1002-3p	4	1	1	2	3	1	4	4
dme-miR-1002-5p	1	1	3	1	1	1	2	2
dme-miR-1003-3p	27	23	27	30	32	24	32	33
dme-miR-1004-3p	69	95	76	133	66	67	132	127
dme-miR-1005-3p	9	10	5	4	11	7	11	11
dme-miR-1006-3p	8	12	9	11	8	7	13	13
dme-miR-1007-3p	5	2	4	6	2	2	8	3
dme-miR-1008-3p	9	8	8	14	11	17	12	17
dme-miR-1009-3p	2	5	2	2	2	2	4	1
dme-miR-1010-3p	238	246	220	266	231	179	270	279
dme-miR-1010-5p	3	6	5	1	6	3	7	3
dme-miR-1012-3p	92	67	81	85	39	43	60	59
dme-miR-1012-5p	8	5	9	8	9	5	6	7
dme-miR-1013-3p	16	6	10	8	10	4	16	11
dme-miR-1014-3p	8	5	6	9	10	16	16	11
dme-miR-1015-3p	9	10	12	7	7	8	16	13
dme-miR-1017-3p	12	13	15	21	24	17	17	10
dme-miR-11-3p	967	1159	1459	1694	812	825	1229	1174
dme-miR-12-5p	46	65	54	74	121	103	120	119
dme-miR-124-3p	4	6	4	2	4	1	8	9
dme-miR-125-5p	1598	1783	1942	2501	2294	2313	3265	3031
dme-miR-133-3p	202	293	224	347	245	255	336	371
dme-miR-137-3p	192	252	223	248	240	247	261	255
dme-miR-13a-3p	40	65	54	79	48	46	71	62
dme-miR-13b-3p	991	994	1254	1184	996	1085	1515	1373
dme-miR-14-3p	11	14	8	22	28	7	24	28
dme-miR-184-3p	668	830	770	1033	933	860	1367	1338
dme-miR-184-5p	24	16	12	27	22	24	15	21
dme-miR-190-5p	34	33	35	43	29	24	47	47
dme-miR-193-3p	10	4	5	8	4	5	7	9
dme-miR-210-3p	14	4	8	5	7	8	4	6
dme-miR-219-5p	10	15	16	8	12	9	18	15
dme-miR-2279-5p	9	2	3	3	8	8	10	8
dme-miR-2489-3p	10	9	8	5	10	9	11	4
dme-miR-2494-3p	5	5	6	4	4	4	4	2
dme-miR-2497-3p	9	5	4	5	11	6	6	6
dme-miR-2498-3p	4	1	3	2	5	6	3	5
dme-miR-2499-3p	2	1	1	1	1	3	4	4
dme-miR-2500-3p	2	2	2	1	1	1	4	2
dme-miR-2500-5p	3	5	3	3	3	3	4	2
dme-miR-252-5p	1944	2441	2597	2750	2369	2197	2868	2422
dme-miR-2535b-3p	7	14	10	7	13	9	9	8
dme-miR-263a-5p	88	69	61	103	83	72	156	112
dme-miR-263b-5p	158	290	263	314	277	246	415	254
dme-miR-274-5p	12	11	14	10	6	11	21	16
dme-miR-275-3p	877	926	847	983	954	737	1523	1601
dme-miR-276a-3p	4172	5448	5355	7341	6396	5658	11389	10874
dme-miR-276a-5p	62	91	61	101	70	45	164	122
dme-miR-276b-3p	39	68	45	95	84	53	107	97
dme-miR-277-3p	38478	49127	50418	61269	37833	33174	68248	58580
dme-miR-278-3p	8	7	6	2	7	2	9	8
dme-miR-279-3p	475	507	500	584	602	501	835	839
dme-miR-280-5p	16	8	9	10	10	5	13	11
dme-miR-281-1-5p	11	8	5	4	8	12	3	7
dme-miR-281-2-5p	11	6	5	7	16	10	9	17
dme-miR-281-3p	121	93	61	105	159	210	212	374
dme-miR-282-3p	9	19	14	21	26	15	22	22
dme-miR-282-5p	4	3	2	2	1	1	8	5
dme-miR-283-5p	110	92	144	171	163	165	195	225
dme-miR-284-3p	4	4	1	6	4	2	2	9
dme-miR-285-3p	1	2	2	2	3	5	6	8
dme-miR-286-3p	2	4	3	5	9	4	6	6
dme-miR-286-5p	1	1	5	1	1	1	4	2
dme-miR-287-3p	2	3	3	1	3	2	5	4
dme-miR-288-3p	4	1	3	4	4	1	5	5
dme-miR-289-5p	1	1	1	1	5	1	1	5
dme-miR-2a-3p	59	67	68	103	72	58	101	95
dme-miR-2b-3p	74	83	68	88	59	54	159	111
dme-miR-2c-3p	5	4	10	6	8	7	16	10
dme-miR-3-3p	5	8	6	3	5	2	2	5
dme-miR-303-5p	6	3	1	2	2	1	6	2
dme-miR-304-5p	621	659	704	769	1181	1075	992	899
dme-miR-305-5p	15	11	10	12	14	10	20	22
dme-miR-306-3p	3	3	3	2	3	2	2	1
dme-miR-306-5p	69	93	86	99	105	81	153	121
dme-miR-307a-3p	9	9	15	14	13	14	22	17
dme-miR-307b-3p	5	5	4	4	3	3	1	8
dme-miR-308-3p	5	6	5	2	4	2	4	7
dme-miR-309-3p	6	1	6	3	4	4	5	1
dme-miR-310-3p	7	13	15	1	7	2	7	5
dme-miR-311-3p	3	6	4	1	5	2	3	2
dme-miR-312-3p	2	8	3	3	2	4	4	1
dme-miR-313-3p	4	1	1	1	1	2	4	1
dme-miR-313-5p	5	8	8	7	7	3	3	2
dme-miR-314-3p	10	8	6	16	18	18	6	16
dme-miR-315-5p	4	2	3	2	2	1	2	1
dme-miR-316-5p	8	7	2	7	5	4	4	14
dme-miR-317-3p	19	15	27	35	38	36	51	42
dme-miR-318-3p	18	18	10	8	13	9	5	13
dme-miR-31a-5p	3	6	2	4	7	5	3	6
dme-miR-31b-5p	6	6	7	4	8	7	5	7
dme-miR-33-5p	14	30	34	43	22	20	36	34
dme-miR-34-3p	1	1	6	2	5	1	3	1
dme-miR-34-5p	2262	3463	3077	3236	4	3	5587	3892
dme-miR-375-3p	1608	590	698	1223	1316	1041	773	1055
dme-miR-4-3p	1	1	5	1	6	1	3	3
dme-miR-4-5p	1	1	1	1	1	1	1	1
dme-miR-4951-5p	8	2	7	2	4	5	5	3
dme-miR-4966-5p	5	1	3	3	6	5	5	4
dme-miR-4968-5p	8	7	3	3	3	5	8	7
dme-miR-4969-5p	2	2	1	4	3	2	1	5
dme-miR-4976-5p	2	2	1	2	1	2	4	2
dme-miR-5-3p	7	1	1	4	4	2	3	9
dme-miR-5-5p	4	3	1	3	3	2	1	2
dme-miR-6-1-5p	9	5	6	10	9	5	2	7
dme-miR-6-2-5p	2	1	5	6	3	1	7	2
dme-miR-6-3-5p	3	4	5	1	1	6	8	8
dme-miR-6-3p	2	6	4	3	2	1	9	2
dme-miR-7-5p	11	8	10	4	6	8	6	6
dme-miR-79-3p	20	22	18	10	22	20	31	33
dme-miR-8-3p	11710	14650	16763	19798	15374	13200	21614	20430
dme-miR-87-3p	4	5	4	5	5	2	10	5
dme-miR-927-5p	9	15	12	17	15	8	20	19
dme-miR-929-3p	12	19	22	29	26	33	30	26
dme-miR-92a-3p	22	82	80	22	64	18	43	44
dme-miR-92b-3p	78	87	98	112	77	75	109	89
dme-miR-932-5p	60	75	71	97	78	80	111	113
dme-miR-954-5p	1	5	5	6	8	3	9	11
dme-miR-955-5p	5	5	2	3	4	2	2	2
dme-miR-956-3p	63	21	42	131	266	146	72	239
dme-miR-957-3p	1	1	1	1	1	1	1	1
dme-miR-958-3p	2	4	1	1	1	3	1	4
dme-miR-959-3p	4	4	3	3	2	2	7	3
dme-miR-959-5p	14	6	5	12	10	11	8	9
dme-miR-960-5p	2	7	2	13	23	7	6	5
dme-miR-961-5p	2	1	4	5	4	2	4	6
dme-miR-962-5p	5	1	5	5	6	4	5	11
dme-miR-963-5p	1	2	1	2	1	1	1	1
dme-miR-964-5p	2	3	2	5	3	3	3	2
dme-miR-965-3p	29	28	28	70	42	23	45	54
dme-miR-966-5p	2	1	1	1	1	2	3	3
dme-miR-968-3p	5	6	9	8	5	6	9	10
dme-miR-968-5p	4	1	3	3	5	3	4	5
dme-miR-969-5p	6	4	11	14	9	6	9	9
dme-miR-970-3p	86	113	104	176	110	115	187	183
dme-miR-971-3p	1	1	1	1	1	1	1	1
dme-miR-972-3p	3	3	1	1	1	1	3	3
dme-miR-973-5p	6	1	3	4	2	3	4	2
dme-miR-974-5p	2	4	4	3	4	2	2	2
dme-miR-975-5p	2	4	2	1	1	3	4	4
dme-miR-976-3p	5	6	4	9	7	3	7	6
dme-miR-977-3p	5	1	4	3	1	2	3	1
dme-miR-978-3p	4	5	3	5	2	1	5	1
dme-miR-979-3p	2	5	7	3	1	7	8	1
dme-miR-980-3p	8	5	5	2	2	2	8	6
dme-miR-981-3p	13	11	12	10	11	7	14	20
dme-miR-982-5p	4	2	4	6	4	1	6	7
dme-miR-983-3p	5	5	6	9	4	3	3	4
dme-miR-983-5p	10	2	7	6	5	5	13	3
dme-miR-984-5p	8	7	3	2	5	3	3	6
dme-miR-985-3p	12	4	5	4	8	4	10	6
dme-miR-986-5p	556	488	592	593	443	362	570	537
dme-miR-987-5p	84	117	116	140	154	144	151	174
dme-miR-988-3p	33	39	32	50	28	24	66	57
dme-miR-989-3p	1	53	58	11	50	6	9	15
dme-miR-990-5p	14	12	18	10	7	11	8	6
dme-miR-991-3p	2	4	1	1	2	3	1	4
dme-miR-992-3p	9	4	7	8	5	1	6	8
dme-miR-993-3p	54	88	71	114	89	87	141	144
dme-miR-994-5p	10	17	7	11	10	5	5	6
dme-miR-995-3p	39	50	54	54	55	37	61	78
dme-miR-995-5p	11	8	6	26	1	1	13	20
dme-miR-996-3p	134	159	127	197	145	115	281	252
dme-miR-997-5p	5	5	3	3	1	2	2	4
dme-miR-998-3p	5	7	5	4	5	4	11	15
dme-miR-998-5p	14	13	13	11	8	16	15	14
dme-miR-999-3p	380	444	490	527	497	563	634	692
dme-miR-9a-5p	309	307	290	411	362	310	679	686
dme-miR-9b-5p	21	14	17	19	19	18	25	17
dme-miR-9c-3p	5	3	3	4	6	9	7	6
dme-miR-9c-5p	267	344	293	243	311	229	331	344
dme-miR-iab-4-3p	8	3	8	2	2	1	3	3
dme-miR-iab-4-5p	8	13	2	10	23	11	7	22
dme-miR-iab-8-3p	2	1	1	1	2	3	5	2
dme-miR-iab-8-5p	5	1	5	2	2	6	2	1
Act5C	794	709	770	791	869	897	786	867
Gapdh1	52338	47631	40816	38858	36180	30837	34991	34630
RpII140	38	33	73	56	42	45	56	33
NEG_A	7	6	5	3	5	1	11	11
NEG_B	14	12	9	16	20	14	28	18
NEG_C	10	5	6	3	5	4	20	11
NEG_D	5	2	6	6	4	2	8	4
NEG_E	3	4	2	4	5	1	5	10
NEG_F	8	7	6	7	3	3	9	18
POS_A	3882	4328	3990	5018	5482	4183	10361	8675
POS_B	816	1002	853	1092	1209	900	2046	1808
POS_C	350	408	401	428	497	388	842	719
POS_D	88	85	83	123	150	110	261	221
POS_E	13	11	6	16	8	7	18	26
POS_F	10	6	6	9	8	1	12	15
ath-miR159a	2	6	7	3	4	1	5	1
